# Supplementary material for: The maternal blood lipidome is indicative of the pathogenesis of severe preeclampsia
Source: J Lipid Res. 2021 Sep 20;62:100118. doi: 10.1016/j.jlr.2021.100118 (PMC8503628; doi:10.1016/j.jlr.2021.100118)
Supplement: Supplemental Table S2 [file mmc2.xlsx]

## Sheet: datainfo
Sample ID	Sample Name	Subject ID	Group	Batch	Sample Type	File.Name.Positive	File.Name.Negative
S00041674	Garmire_MB_4978	Garmire_MB_4978	Controls	1	maternal blood	20190913_S00041674	20191017_S00041674
S00041675	Garmire_MB_5521	Garmire_MB_5521	Cases	1	maternal blood	20190913_S00041675	20191017_S00041675
S00041676	Garmire_MB_5133	Garmire_MB_5133	Controls	1	maternal blood	20190913_S00041676	20191017_S00041676
S00041677	Garmire_MB_5237	Garmire_MB_5237	Cases	1	maternal blood	20190913_S00041677	20191017_S00041677
S00041678	Garmire_MB_5258	Garmire_MB_5258	Controls	1	maternal blood	20190913_S00041678	20191017_S00041678
S00041679	Garmire_MB_5541	Garmire_MB_5541	Cases	1	maternal blood	20190913_S00041679	20191017_S00041679
S00041680	Garmire_MB_5622	Garmire_MB_5622	Controls	1	maternal blood	20190913_S00041680	20191017_S00041680
S00041681	Garmire_MB_5447	Garmire_MB_5447	Cases	1	maternal blood	20190913_S00041681	20191017_S00041681
S00041682	Garmire_MB_5787	Garmire_MB_5787	Controls	1	maternal blood	20190913_S00041682	20191017_S00041682
S00041683	Garmire_MB_7565	Garmire_MB_7565	Cases	1	maternal blood	20190913_S00041683	20191017_S00041683
S00041684	Garmire_MB_6127	Garmire_MB_6127	Cases	1	maternal blood	20190913_S00041684	20191017_S00041684
S00041685	Garmire_MB_6770	Garmire_MB_6770	Cases	1	maternal blood	20190913_S00041685	20191017_S00041685
S00041686	Garmire_MB_6230	Garmire_MB_6230	Controls	1	maternal blood	20190913_S00041686	20191017_S00041686
S00041687	Garmire_MB_6508	Garmire_MB_6508	Cases	1	maternal blood	20190913_S00041687	20191017_S00041687
S00041688	Garmire_MB_6292	Garmire_MB_6292	Controls	1	maternal blood	20190913_S00041688	20191017_S00041688
S00041689	Garmire_MB_6396	Garmire_MB_6396	Controls	1	maternal blood	20190913_S00041689	20191017_S00041689
S00041690	Garmire_MB_6603	Garmire_MB_6603	Cases	1	maternal blood	20190913_S00041690	20191017_S00041690
S00041691	Garmire_MB_5035	Garmire_MB_5035	Cases	1	maternal blood	20190913_S00041691	20191017_S00041691
S00041692	Garmire_MB_7395	Garmire_MB_7395	Cases	1	maternal blood	20190913_S00041692	20191017_S00041692
S00041693	Garmire_MB_5094	Garmire_MB_5094	Cases	1	maternal blood	20190913_S00041693	20191017_S00041693
S00041694	Garmire_MB_8107	Garmire_MB_8107	Cases	1	maternal blood	20190913_S00041694	20191017_S00041694
S00041695	Garmire_MB_6598	Garmire_MB_6598	Controls	1	maternal blood	20190913_S00041695	20191017_S00041695
S00041696	Garmire_MB_7570	Garmire_MB_7570	Cases	1	maternal blood	20190913_S00041696	20191017_S00041696
S00041697	Garmire_MB_5073	Garmire_MB_5073	Cases	1	maternal blood	20190913_S00041697	20191017_S00041697
S00041698	Garmire_MB_6763	Garmire_MB_6763	Controls	1	maternal blood	20190913_S00041698	20191017_S00041698
S00041699	Garmire_MB_5764	Garmire_MB_5764	Cases	1	maternal blood	20190913_S00041699	20191017_S00041699
S00041700	Garmire_MB_6350	Garmire_MB_6350	Cases	1	maternal blood	20190913_S00041700	20191017_S00041700
S00041701	Garmire_MB_7297	Garmire_MB_7297	Cases	1	maternal blood	20190913_S00041701	20191017_S00041701
S00041702	Garmire_MB_7081	Garmire_MB_7081	Controls	1	maternal blood	20190913_S00041702	20191017_S00041702
S00041703	Garmire_MB_7112	Garmire_MB_7112	Controls	1	maternal blood	20190913_S00041703	20191017_S00041703
S00041704	Garmire_MB_7146	Garmire_MB_7146	Controls	1	maternal blood	20190913_S00041704	20191017_S00041704
S00041705	Garmire_MB_7242	Garmire_MB_7242	Cases	1	maternal blood	20190913_S00041705	20191017_S00041705
S00041706	Garmire_MB_7305	Garmire_MB_7305	Controls	1	maternal blood	20190913_S00041706	20191017_S00041706
S00041707	Garmire_MB_7468	Garmire_MB_7468	Cases	1	maternal blood	20190913_S00041707	20191017_S00041707
S00041708	Garmire_MB_7563	Garmire_MB_7563	Cases	1	maternal blood	20190913_S00041708	20191017_S00041708
S00041709	Garmire_MB_7488	Garmire_MB_7488	Controls	1	maternal blood	20190913_S00041709	20191017_S00041709
S00041710	Garmire_MB_7504	Garmire_MB_7504	Controls	1	maternal blood	20190913_S00041710	20191017_S00041710
S00041711	Garmire_MB_6780	Garmire_MB_6780	Cases	1	maternal blood	20190913_S00041711	20191017_S00041711
S00041712	Garmire_MB_7825	Garmire_MB_7825	Cases	1	maternal blood	20190913_S00041712	20191017_S00041712
S00041713	Garmire_MB_7732	Garmire_MB_7732	Controls	1	maternal blood	20190913_S00041713	20191017_S00041713
S00041714	Garmire_MB_7956	Garmire_MB_7956	Controls	1	maternal blood	20190913_S00041714	20191017_S00041714
S00041715	Garmire_MB_7376	Garmire_MB_7376	Cases	1	maternal blood	20190913_S00041715	20191017_S00041715
S00041716	Garmire_MB_7718	Garmire_MB_7718	Cases	1	maternal blood	20190913_S00041716	20191017_S00041716
S00041717	Garmire_MB_7012	Garmire_MB_7012	Cases	1	maternal blood	20190913_S00041717	20191017_S00041717
S00041718	Garmire_MB_8866	Garmire_MB_8866	Controls	1	maternal blood	20190913_S00041718	20191017_S00041718
S00041719	Garmire_MB_5512	Garmire_MB_5512	Cases	1	maternal blood	20190913_S00041719	20191017_S00041719
S00041720	Garmire_MB_6213	Garmire_MB_6213	Cases	1	maternal blood	20190913_S00041720	20191017_S00041720
S00041721	Garmire_MB_7596	Garmire_MB_7596	Cases	1	maternal blood	20190913_S00041721	20191017_S00041721
S00041722	Garmire_MB_6971	Garmire_MB_6971	Cases	1	maternal blood	20190913_S00041722	20191017_S00041722
S00041723	Garmire_MB_4365	Garmire_MB_4365	Cases	1	maternal blood	20190913_S00041723	20191017_S00041723
S00041724	Garmire_MB_6161	Garmire_MB_6161	Cases	1	maternal blood	20190913_S00041724	20191017_S00041724
S00041725	Garmire_MB_5525	Garmire_MB_5525	Cases	1	maternal blood	20190913_S00041725	20191017_S00041725
S00041726	Garmire_MB_7393	Garmire_MB_7393	Cases	1	maternal blood	20190913_S00041726	20191017_S00041726
S00041727	Garmire_MB_5346	Garmire_MB_5346	Cases	1	maternal blood	20190913_S00041727	20191017_S00041727
S00041728	Garmire_MB_6677	Garmire_MB_6677	Cases	1	maternal blood	20190913_S00041728	20191017_S00041728
S00041729	Garmire_MB_7655	Garmire_MB_7655	Cases	1	maternal blood	20190913_S00041729	20191017_S00041729
S00041730	Garmire_MB_5524	Garmire_MB_5524	Cases	1	maternal blood	20190913_S00041730	20191017_S00041730
S00041731	Garmire_MB_8557	Garmire_MB_8557	Cases	1	maternal blood	20190913_S00041731	20191017_S00041731
S00041732	Garmire_MB_1950	Garmire_MB_1950	Controls	1	maternal blood	20190913_S00041732	20191017_S00041732
S00041733	Garmire_MB_4877	Garmire_MB_4877	Cases	1	maternal blood	20190913_S00041733	20191017_S00041733
S00041734	Garmire_MB_5228	Garmire_MB_5228	Cases	1	maternal blood	20190913_S00041734	20191017_S00041734
S00041735	Garmire_MB_7808	Garmire_MB_7808	Cases	1	maternal blood	20190913_S00041735	20191017_S00041735
S00041736	Garmire_MB_9064	Garmire_MB_9064	Cases	1	maternal blood	20190913_S00041736	20191017_S00041736
S00041737	Garmire_MB_5851	Garmire_MB_5851	Cases	1	maternal blood	20190913_S00041737	20191017_S00041737
			Test.Pools	1		20190913_CS00000001-1	20191017_CS00000001-1
			Test.Pools	1		20190913_CS00000001-2	20191017_CS00000001-2
			Test.Pools	1		20190913_CS00000001-3	20191017_CS00000001-3
			Test.Pools	1		20190913_CS00000001-5	20191017_CS00000001-5
			Test.Pools	1		20190913_CS00000001-6	20191017_CS00000001-6
			Test.Pools	1		20190913_CS00000001-7	20191017_CS00000001-7
			Test.Pools	1		20190913_CS00000001-8	20191017_CS00000001-8
			Test.Pools	1		20190913_CS00000001-4	20191017_CS00000001-4
			Pooled Plasma	1		20190913_CS00000004-1	20191017_CS00000004-1
			Pooled Plasma	1		20190913_CS00000004-2	20191017_CS00000004-2
			Pooled Plasma	1		20190913_CS00000004-3	20191017_CS00000004-3
			Pooled Plasma	1		20190913_CS00000004-4	20191017_CS00000004-4
			Pooled Plasma	1		20190913_CS00000004-5	20191017_CS00000004-5
			Pooled Plasma	1		20190913_CS00000004-6	20191017_CS00000004-6
			Pooled Plasma	1		20190913_CS00000004-7	20191017_CS00000004-7

## Sheet: Positive_raw
Sample Name	Name	Start Mass - 1	End Mass - 1	Expected RT	RSD%	20190913_CS00000004-1	20190913_CS00000004-2	20190913_CS00000004-3	20190913_CS00000004-4	20190913_CS00000004-5	20190913_CS00000004-6	20190913_CS00000004-7	20190913_S00041674	20190913_S00041675	20190913_S00041676	20190913_S00041677	20190913_S00041678	20190913_S00041679	20190913_S00041680	20190913_S00041681	20190913_S00041682	20190913_S00041683	20190913_S00041684	20190913_S00041685	20190913_S00041686	20190913_S00041687	20190913_S00041688	20190913_S00041689	20190913_S00041690	20190913_S00041691	20190913_S00041692	20190913_S00041693	20190913_S00041694	20190913_S00041695	20190913_S00041696	20190913_S00041697	20190913_S00041698	20190913_S00041699	20190913_S00041700	20190913_S00041701	20190913_S00041702	20190913_S00041703	20190913_S00041704	20190913_S00041705	20190913_S00041706	20190913_S00041707	20190913_S00041708	20190913_S00041709	20190913_S00041710
IS CE 17:0; [M+NH4]+	IS CE 17:0; [M+NH4]+	656.634	656.635	11.2	30.7264	10736.3	13047	21566.1	19178.1	20700.6	12820.5	11584.2	7239.54	6090.56	5924.15	8343.42	6654.86	4856.52	2596.02	4220.79	3419.9	3401.23	4976.61	6292.27	2438.42	5268.48	3347.57	2636.07	6109.29	6903.76	4384.88	8822.63	7390.35	2952.02	4964.24	6884.88	7991.77	9622.05	6292.2	3523.23	9955.78	10683	9244.15	3338.18	6133.02	2883.08	5881.09	8375.96	6526.51
IS Ceramide 35:1;[M-H20]+	IS Ceramide 35:1;[M-H20]+	534.499	534.549	7.26	15.1157	2.6471e+06	2.33336e+06	2.67014e+06	2.57756e+06	2.81965e+06	2.50781e+06	2.13739e+06	2.2347e+06	2.05718e+06	2.86727e+06	1.98885e+06	1.63452e+06	1.41169e+06	868630	1.38659e+06	1.97083e+06	2.18534e+06	1.766e+06	1.80121e+06	1.67533e+06	1.7817e+06	1.75972e+06	1.60361e+06	2.2099e+06	2.19279e+06	1.48181e+06	2.19986e+06	2.02499e+06	1.42709e+06	1.56522e+06	1.43706e+06	1.72857e+06	2.23358e+06	1.59821e+06	1.53672e+06	2.26423e+06	2.49162e+06	2.02124e+06	1.99061e+06	1.87384e+06	1.49441e+06	1.76475e+06	1.75592e+06	2.02047e+06
IS D31-TAG	IS D31-TAG	918.353	918.355	10.47	17.462	470065	498700	458405	426367	488727	437459	388239	136707	109108	50270.3	65449	281519	43048	33557	18376.8	72195.4	30704	26053.2	79112.3	32346.9	68005.1	42825.3	26083.3	90438.7	91356.7	49622.2	91075.1	62623.7	4735.08	14311.2	99901.3	110311	74794.4	68682.6	44069.1	151052	133426	100961	123966	105163	68198.9	24214.4	42586.8	78743.7
IS DG 34:1; [M+NH4]+	IS DG 34:1; [M+NH4]+	612.556	612.557	8.1	11.357	580446	564065	554108	558002	549565	529617	539541	611562	1.26525e+06	1.70102e+06	787587	197439	1.20156e+06	1.1259e+06	2.49646e+06	1.43637e+06	1.2465e+06	2.18199e+06	1.24958e+06	1.15461e+06	496467	917613	1.7731e+06	849754	761991	1.72707e+06	695365	1.01015e+06	1.76866e+06	2.65639e+06	649604	873665	1.24535e+06	778032	1.25165e+06	510419	820711	750440	491608	513971	2.15538e+06	1.42375e+06	1.52621e+06	841126
IS lysoPC 17:0;[M+H]+	IS lysoPC 17:0;[M+H]+	510.356	510.356	2.1	9.93703	4.00701e+06	4.03497e+06	3.82958e+06	3.94246e+06	3.9648e+06	4.04887e+06	4.03613e+06	4.01408e+06	3.92021e+06	4.81143e+06	3.67325e+06	3.67853e+06	3.10502e+06	2.11692e+06	3.34042e+06	4.32036e+06	4.07324e+06	5.31039e+06	4.46157e+06	4.06436e+06	3.85539e+06	3.53786e+06	4.63437e+06	4.55006e+06	3.65847e+06	3.73292e+06	4.73535e+06	4.39578e+06	3.641e+06	3.21339e+06	4.36474e+06	3.57209e+06	4.64639e+06	3.12246e+06	3.57371e+06	4.15561e+06	4.39191e+06	4.20688e+06	3.87344e+06	3.13929e+06	3.29067e+06	4.23054e+06	4.01559e+06	3.79422e+06
IS MG 17:0; [M+NH4]+	IS MG 17:0; [M+NH4]+	362.326	362.327	3.16	24.2763	69998.9	77252.5	74181.6	58982.1	56309.5	71335.8	61011	71738.4	84552.4	66266.2	68430.6	70921.9	61511.6	38721.4	72088.3	88566.1	73788.2	49126.7	90014.2	74848.1	74378.9	69697	16382.8	84051.7	89582.5	77226.2	88244.7	84234.8	76801.6	75631.9	79406.3	77613.9	99984.5	74446.4	68849.7	81648.8	80712.5	86658.4	75147.1	67518	71813.7	87262.8	86097.3	73133.9
IS PC 34:0; [M+H]+	IS PC 34:0; [M+H]+	762.6	762.601	7.4	16.2127	3.5794e+06	3.66892e+06	3.24494e+06	3.38851e+06	3.16901e+06	3.19277e+06	3.25854e+06	1.38355e+06	1.49439e+06	1.78775e+06	1.75169e+06	1.51723e+06	1.27098e+06	1.13861e+06	1.24804e+06	1.75389e+06	1.90235e+06	1.88873e+06	1.60032e+06	1.24677e+06	1.20961e+06	1.45988e+06	1.72949e+06	1.58275e+06	1.58041e+06	1.29079e+06	1.59079e+06	1.42672e+06	1.45962e+06	1.63714e+06	1.25046e+06	1.58465e+06	1.77499e+06	1.24125e+06	1.1934e+06	2.16036e+06	1.94181e+06	1.50981e+06	1.66779e+06	1.35143e+06	1.49438e+06	1.35971e+06	1.59029e+06	1.54973e+06
IS PE 34:0; [M+H]+	IS PE 34:0; [M+H]+	720.553	720.554	7.4	12.5847	1.80866e+06	1.73856e+06	1.60789e+06	1.64971e+06	1.52382e+06	1.65746e+06	1.61744e+06	599258	591434	815918	610928	554933	490162	360531	492957	564739	618251	705431	576782	473872	443514	465418	654097	564633	580747	477228	667885	537388	502245	573945	472856	529721	634194	524813	517077	742549	653750	631785	503482	532094	554623	491087	624589	593685
IS PS 34:0;[M+H]+	IS PS 34:0;[M+H]+	764.543	764.544	6.3	14.5176	272363	231682	245163	199085	207966	231114	218987	105991	65360.9	141225	133373	84138.1	98133.7	106540	95876	111918	84978.3	100893	105424	77781.9	74206.3	126881	80943.2	99055.8	73014.4	78792.4	51641	96253.5	132424	88472.3	55976.8	147219	74745.4	114231	129127	84897.3	111050	87021.1	113011	148375	68177.2	72908.9	104120	63957
IS SM 35:1;[M+H]+	IS SM 35:1;[M+H]+	717.59	717.591	6.3	12.7951	2.48412e+06	2.49581e+06	2.41563e+06	2.28209e+06	2.24124e+06	2.33918e+06	2.4109e+06	1.24059e+06	1.00548e+06	1.27289e+06	1.11919e+06	1.19986e+06	799725	562619	462419	788974	870615	778071	1.15056e+06	657965	594392	1.02959e+06	559813	965626	1.28079e+06	699567	1.11955e+06	715603	589762	1.03072e+06	887765	1.41285e+06	1.15878e+06	873751	880753	2.17893e+06	1.78656e+06	1.26804e+06	1.53143e+06	1.25454e+06	687946	896511	728769	1.17252e+06
IS Cer[NS] 35:1; [M+H]+@7.12	IS Cer[NS] 35:1; [M+H]+@7.12	552.534	552.535	7.18	15.184	1.93312e+06	1.78471e+06	1.70236e+06	1.70045e+06	1.72042e+06	1.6459e+06	1.69393e+06	1.32138e+06	1.3746e+06	1.86641e+06	1.2908e+06	1.17853e+06	1.00412e+06	650800	840966	1.37242e+06	1.45901e+06	1.46675e+06	1.40722e+06	1.03172e+06	974156	1.16826e+06	1.2001e+06	1.4502e+06	1.38455e+06	956674	1.44662e+06	1.3343e+06	1.05513e+06	1.22568e+06	1.09414e+06	1.31401e+06	1.73414e+06	1.09598e+06	1.07014e+06	1.8127e+06	1.52576e+06	1.49593e+06	1.47366e+06	1.22257e+06	1.05247e+06	1.20842e+06	1.13379e+06	1.41288e+06
ACar 12:0;@0.76	ACar 12:0;@0.76	344.279	344.28	0.76	38.2785	14902.1	11744.4	15663.5	16181.7	15358.5	16535.3	27322.6	12749.6	40889.2	26770.3	14858.5	22184.1	10262.9	30394.4	24800.8	17523.7	14774.5	35610.1	19256.6	20629.3	14646.4	31553	21511.1	18227.1	8147.46	19245.9	15305.9	39192	14760.3	10756.4	35610.7	14784.7	23975.9	20142	7605.42	5202.63	16175.3	8764.41	25824.1	27442.9	16063.9	19310.7	24247.4	19359.9
ACar 12:1;@0.66	ACar 12:1;@0.66	342.263	342.264	0.66	25.3588	14236.1	11061.5	15341.4	11739	18899.5	17260.2	15021.4	8456	26534.7	16896.3	12550.3	11295.7	6795.32	19969.2	23929.7	19042.2	12747.3	21067.1	13282.4	10957.3	8480.19	14930.7	10313.8	19166.4	6384.09	14202.5	10724.4	27124	11898.5	11756.1	23141.4	8530.06	16115.1	20571.9	13057.5	4836.77	9500.07	8069.51	16763.2	31796.7	7570.22	12865.7	17045.3	16709.2
ACar 13:0;@0.87	ACar 13:0;@0.87	358.295	358.296	0.87	46.0841	16243.5	12786.1	8851.03	10055.1	9935.45	15828.9	22633	13091.9	11943.3	17069.7	23592.9	11465.9	9724.53	13058.6	16683.4	28849	22073.1	25138.2	12582.9	9872.21	11107.8	23756.6	8052.77	21182	N/A	16789.9	10605.6	30842.8	22234.5	16809.4	11440.6	6375.02	13945.4	10501.4	10489.7	5065.8	10423.7	6741.07	14611.5	19597.1	8279.51	13994.5	14170.9	12051.4
ACar 13:1;@0.76	ACar 13:1;@0.76	356.279	356.28	0.76	25.7447	18126.4	13846	14898.7	18249.6	12262.7	18344.1	N/A	14183.1	11507.7	10652.6	9027.37	20578.9	10062.8	14246	16318.5	20460.6	12244.6	23902.7	10237.2	13414	9615.02	16903.3	12225	20369.1	7463.08	14443.9	11663	18640.6	7209.5	16254.5	11236.1	9949.86	11263.5	14215.9	8782.82	7802.3	7356.48	9786.4	17819.1	16126.1	6686.31	8253.11	11600.9	9540.59
ACar 14:0;@1.11	ACar 14:0;@1.11	372.31	372.311	1.11	14.9863	33070.7	50242.8	52970.4	49371.5	53764.5	38918.5	47103.9	31949.3	66902.1	36208.2	45275.7	25017.5	20434.4	58376.1	80236.9	68069.5	44621.7	102331	75028.6	53703	24947.1	47303.4	68932.5	39250.1	37058.6	75790.8	32002.7	56117.9	49735.5	57316.1	115492	36529.9	66145.9	27561.9	33464.6	16278.2	73894.4	30731.8	74580.1	47786.8	58183.5	58897	63167.5	44315
ACar 14:1;@0.89	ACar 14:1;@0.89	370.295	370.296	0.89	19.1947	35777.5	27859.4	23183.2	43406.7	28248.9	26465.5	45328.2	41291.4	133169	28747	75275.5	24267.2	27315.8	78052.2	86116.6	77336.3	49590.1	82681.9	33374.7	34306.7	37667.4	57364.5	57620.2	39248.3	29258.1	50814.3	25666.6	133037	38199.8	24193	155227	25631.1	76208.9	46809	31489.9	6583.12	59550.2	12597	36450.9	49622.3	22624.8	45002.5	57376.9	42151.1
ACar 14:2;@0.74	ACar 14:2;@0.74	368.279	368.28	0.74	27.2394	13596.9	15968.2	16184	13921	16815.7	15427.9	23715.1	19902.1	46801.6	14911.3	21513.3	18370.9	9810.38	27539.9	33664.4	28470.7	23563.8	38997.1	7056.92	11487.1	16125.9	17597.6	22769.1	16991.6	10233.1	22194	15764	38925.3	12525.3	8917.69	43766.2	12371.2	24672.5	25612.5	13140.1	6577.8	18958.3	6837.29	21531.3	34173.7	8827.81	15308.2	26249.7	24499
ACar 15:0;@1.34	ACar 15:0;@1.34	386.326	386.327	1.34	34.1146	13087	12475.7	11976.7	15742.1	12356	11789.9	8607.21	9445.32	11856	12189.4	10208.6	11267.6	5223.76	12433.2	12351	15353.2	12866.8	20474.5	12770.5	14721.7	8812.47	10883.8	15679.6	9995.35	11110.6	12772.7	10342.6	9009.79	8285.61	10449.8	20125.8	8572.12	15694.5	7126.73	6886.34	4670.57	16836.6	8386.2	12679.3	13775.8	8140.06	15413.2	5826.27	6938.09
ACar 16:0;@1.66	ACar 16:0;@1.66	400.342	400.343	1.66	8.96777	115153	120634	115585	119077	103575	99268.2	127679	125858	176971	166466	163221	83631.1	111523	201328	249367	265836	342233	345898	230007	175664	94753.3	153749	191184	141311	120284	199013	120970	166740	128635	166070	298852	141684	208774	111760	165982	112654	216841	91028.1	90031.7	171751	159323	294040	255259	142396
ACar 16:1;@1.23	ACar 16:1;@1.23	398.326	398.327	1.23	6.13316	58251.1	46363.4	49910	48906.4	45917.4	49342.9	58558.9	83477.2	144664	65310.1	96966.3	32065.4	40911.5	93085.7	192637	175444	66584.3	213889	121665	66023.3	29187.7	73157.1	85537.6	67267	46778.5	111672	44317.6	87483.3	55152	56932.8	209555	52127.7	101082	57251.6	73618.4	31027.3	74829	29648	42678.8	73957.6	65203.2	84699.5	79582	67548.9
ACar 16:2;@0.99	ACar 16:2;@0.99	396.31	396.311	0.99	18.2727	12468.7	10324.2	13004.5	17742.5	10941.7	13696.3	11981.9	19154.3	50955	15331.4	27297.6	10137.9	10823.8	17984.4	30812.1	22151.3	19274.4	34725.8	16089.1	13811.7	15020.3	17030.6	18500.3	10345.7	9111.35	20173.5	10863.1	31044.2	11271.3	9884.42	56432.7	12965.9	20352.7	12614.5	9136.29	4427.53	20783.2	8380.44	13701.2	21171.6	10294	18457.1	18131	18445.9
ACar 17:0;@2.05	ACar 17:0;@2.05	414.357	414.358	2.05	39.1686	10306.1	10255.3	9320.16	13280.2	9172.36	11205.2	4970.72	13731	19593.5	13862.8	9986.95	15117	11546	16307.9	12283.9	19062.9	16354.8	20914.7	24281.4	21673.5	8610.22	9687.52	24064.3	11542.3	5787.93	12857.1	14330.3	7396.98	6379.85	7562.45	22991.4	8194.41	13513.2	11676.6	8365.49	5850.04	15953.2	8309.52	10784.1	14055.2	12369.2	17722.8	12962.7	13017.7
ACar 18:0;@2.52	ACar 18:0;@2.52	428.373	428.374	2.52	18.3588	49893.2	53198.1	63988.8	67614.2	53244.6	46244.4	62060.4	69592.2	67621.8	68627.5	60224.8	68848.9	38294.4	72335.1	96047.4	102220	129426	139310	102264	76962	45267.6	67457.8	97376	58590.9	58564.6	84764.8	49027.7	68443.2	65689.1	66241.6	157194	61433.6	102454	55873.2	45498.5	47141.7	92897.7	58627.6	57169.2	83372.9	57802.1	144992	131346	73909.5
ACar 18:1;@1.90	ACar 18:1;@1.90	426.357	426.358	1.9	5.50325	272087	300503	286345	289281	283414	261479	302558	512811	637458	493487	538087	362524	274431	452001	723423	870023	697408	774445	306239	378528	143874	269273	468986	443059	322492	382419	258933	335399	131609	262218	860656	366060	408417	420384	379101	201354	480182	202329	196016	551237	191690	518680	602659	376855
ACar 18:2;@1.37	ACar 18:2;@1.37	424.342	424.343	1.37	10.1858	262924	287071	246932	293508	254325	237091	298303	494514	313750	358427	366138	328610	172664	384233	537675	705242	439065	748403	288731	352598	138859	216386	426723	308804	276388	449424	231182	268121	75052.4	131470	619495	321836	351199	289766	212383	174220	393446	233915	180136	445023	176384	439085	487860	321365
ACar 18:3;@1.14	ACar 18:3;@1.14	422.326	422.327	1.14	15.8264	28529.8	25352	19949.8	26907.5	27368.8	25928.1	32522.4	31028.9	30276	22886.6	24528.4	34178.4	13983.4	24926.1	39937.1	41323.2	25423.3	43829.2	29710.4	29211.7	25322.3	29588.6	31555.8	19027.6	22702.5	41747.5	19155.3	26095.5	9152.28	14699.6	48971	22056.9	23003.7	20015.3	15259.8	13488.3	23937.1	12458.4	17609.7	26202.3	14603.8	26982.9	47502.2	25589.3
ACar 20:2;@2.13	ACar 20:2;@2.13	452.373	452.374	2.13	22.9844	16408.2	20019.4	15170.1	27467.7	21933.1	26555.5	18101.3	34767.7	34440.5	38941.7	26557	14201.1	15954.1	34338.7	56682.3	40427.3	31488.4	47521.6	20765.1	21651.7	9846.41	16811.4	26413.3	28804.2	29915.2	42779.5	23161.8	32935.3	14557.6	6769.1	39184.8	21968	29869.6	23458.5	19080.6	19106.4	31302	15212.6	6955.15	32368.4	16090	28537.6	30659.1	27602.3
ACar 20:3;@1.66	ACar 20:3;@1.66	450.357	450.358	1.66	29.7106	30540.9	30768.8	24953.2	32378.4	34152.9	18436.5	18823.7	21277.2	N/A	15070.6	30899.5	27711.7	7650.56	14571.9	34848.9	24869.9	22978.3	36042.7	21805.3	20800.9	22314.7	5661.96	36572	16378.1	21641.6	34438.9	22227.8	28593.7	14878.8	25104.9	41515.4	16645.5	20697.4	12164.7	8560.39	25159.5	28841.4	15184	12430.9	22068.1	18606.5	23115.1	19986.5	19609.6
ACar 24:0;@5.62	ACar 24:0;@5.62	512.467	512.468	5.62	21.5636	19935.5	25486.4	31088.1	27401.1	29102.9	32565.1	23205.3	19613.6	15326.4	11429.2	13301.4	21401.5	16647.2	15396.2	27077.7	20669.7	15886.1	33902.4	15152.2	20606.7	21792.8	18593.8	25663	14674.4	11284.7	19510.6	27383.2	13319.3	15248.1	18885.1	25445.6	13095.1	24896.1	9360.68	16771.7	19232.2	24876.3	22875.9	13569.5	12211.3	12211.8	12383.8	19211	19760.4
CE 16:0;@11.02	CE 16:0;@11.02	642.618	642.619	11.02	22.0559	61971.7	37035.5	52676.2	35769.3	49090.6	37129.7	42006.9	17485.5	24116.9	17707.6	26390.3	20867.8	23033.3	21358.2	15673.8	16152	9210.55	25963.2	45331.6	21757.2	24426.6	17495.7	9676.98	22687.5	16568.6	65209.2	20265	32740.1	14440.9	15813.3	19134.3	25812.8	31716.7	19050.2	14872.6	17605.1	22164.2	42862.5	21302.4	18014.1	44565.5	24063.1	44054.3	21202.1
CE 16:1;@10.74	CE 16:1;@10.74	640.603	640.604	10.74	24.7718	17334.1	19221.4	17778.1	23192	16622.9	22304	13641.1	17369.6	44194.9	22483.1	20749.9	19460	34572.8	28640.7	45626.1	64439.2	11448.4	21617.4	81912.3	21900.9	37948.2	30844.9	52814.3	27427.6	16556.3	66466.7	25099.7	12439.7	133704	72832.2	51649.7	27286.9	40894.6	20553.2	35218.2	21024.2	19994.8	24190.6	36790.4	10039.3	69124.6	48538.3	36748.5	20139.7
CE 17:1;@10.89	CE 17:1;@10.89	654.618	654.619	10.89	10.9961	6671.45	4242.38	6077.94	3242.11	7268.54	2676.18	3994.66	6317.52	7126.84	3946.6	3321.16	5853.31	3410.81	3508.47	10207.9	5001.04	2498.76	2410.34	8874.44	7593.95	7607.39	3806.49	7552.93	6089.75	7384.7	10217.1	1106.75	4443.86	9453.53	5391.61	11541.8	2649.26	5137.28	2941.79	5765.18	6666.24	7837.26	10151.2	3041.85	2571.33	4054.96	5960.5	4188.14	2772.67
CE 18:0;@11.41	CE 18:0;@11.41	670.65	670.651	11.41	80.1221	16899.9	18273.4	21184.9	54335.7	N/A	16831.5	21995	10387	15192.8	N/A	N/A	N/A	N/A	11395.3	N/A	15835.5	N/A	11607.2	20279	16089.3	26209.7	43829.8	28653.1	14070.6	N/A	N/A	N/A	15543.2	N/A	31377.6	16088.7	12572.9	N/A	13977.1	18178.2	N/A	N/A	16762.9	15301.9	8398.07	14150.3	15414.7	15374.6	N/A
CE 18:1;@11.03	CE 18:1;@11.03	668.634	668.635	11.03	14.6548	401061	539033	508600	388564	460308	429415	363616	578314	683027	588839	530686	463959	556750	579692	739399	827025	452819	618946	793628	530723	723684	578089	815467	629297	380103	723106	586544	444509	787422	492993	661451	436835	491336	516377	644253	424997	575682	650336	572818	482343	531190	579540	554565	594595
CE 18:2;@10.82	CE 18:2;@10.82	666.618	666.619	10.82	18.9398	2.90536e+06	3.04441e+06	2.48003e+06	2.73972e+06	2.67959e+06	2.59287e+06	2.38021e+06	2.15575e+06	1.74059e+06	1.59291e+06	1.83576e+06	2.61802e+06	2.00403e+06	2.35647e+06	2.28451e+06	2.98477e+06	1.79343e+06	2.61213e+06	2.15459e+06	1.89271e+06	2.65731e+06	1.72266e+06	3.20158e+06	2.32669e+06	1.88288e+06	2.4799e+06	2.22279e+06	2.27212e+06	1.75627e+06	1.22965e+06	2.70523e+06	1.92153e+06	2.40481e+06	2.2721e+06	1.92786e+06	2.12062e+06	2.05804e+06	2.52843e+06	2.12223e+06	1.85841e+06	1.43595e+06	2.08797e+06	2.13828e+06	1.91258e+06
CE 18:2;@11.26	CE 18:2;@11.26	666.618	666.619	11.26	#DIV/0!	N/A	N/A	N/A	N/A	N/A	N/A	N/A	64543.1	76966.5	N/A	N/A	N/A	99279.2	N/A	151035	N/A	114752	N/A	182789	N/A	N/A	N/A	N/A	N/A	62510.8	N/A	177178	N/A	352297	N/A	N/A	N/A	N/A	168936	N/A	N/A	N/A	N/A	N/A	106345	33743.8	N/A	N/A	112239
CE 18:3;@10.56	CE 18:3;@10.56	664.603	664.604	10.56	14.6941	206986	168098	184136	176022	167245	184457	129930	82692.5	86330.9	47317.2	70997.2	107521	82342.2	79987.6	56171.6	132688	43386.1	46813.9	108473	91381.8	192804	70212	124539	81689.1	55397	119482	134651	41433.4	117980	55695	133137	71817.5	106754	87207.5	53756.2	74485.6	108874	133669	124229	69242	86443.1	87952.9	88211.6	75428.4
CE 18:3;@9.32	CE 18:3;@9.32	664.603	664.604	9.32	14.14	86942.5	94968.1	78799.8	78871.5	75491.6	75788.1	70039.8	22989.2	12578.8	18761.5	47056.4	19102.1	56548.1	43877.1	47321.7	59802.4	333875	85416.6	19344.9	76843.5	64542	69893	43124.4	104045	14725.9	298166	39367.9	206716	68920.4	245707	41086.9	34439.5	52193.8	116602	192362	48367.6	115524	93250.9	321849	176656	254417	413661	322829	234135
CE 20:3;@10.82	CE 20:3;@10.82	692.634	692.635	10.82	16.0816	269171	216422	205779	208555	239454	226379	236236	169608	170176	115119	145907	230927	158324	164066	192770	234845	94859.1	103410	246618	170195	242739	113226	237435	187775	140426	245423	158915	118181	149946	121106	332539	161951	170455	188665	184389	161107	153834	226502	165105	114171	173380	131523	118973	164815
CE 20:4;@10.62	CE 20:4;@10.62	690.618	690.619	10.62	7.94244	851881	738364	667883	743394	657440	805794	716069	350689	261115	135641	153377	781651	233467	226854	252141	298371	159528	163657	371762	268951	618790	189894	341845	334565	130201	230995	270868	163066	148878	130504	557616	184143	235593	266421	197056	267462	291222	603003	297223	270893	207566	154905	145465	210726
CE 20:5;@10.49	CE 20:5;@10.49	688.603	688.604	10.49	9.01819	124914	101982	95199.5	94814.3	90392	95756.9	92458.4	15889.1	13760.3	7552.49	48550.1	37663.4	20902.3	19788	12632.7	33888.1	10410.3	4641.39	29372.4	20736	42096.9	7533.13	17340.8	60036.9	3903.82	19311.9	13080.1	11803	17610.5	16984.9	51168.4	25917.7	16597.6	19381.2	7136.43	7752.89	19156.8	32146.2	45402.5	38097.9	15623.3	6979.4	15307.6	9312.81
CE 20:5;@9.27	CE 20:5;@9.27	688.603	688.604	9.27	11.4725	30959.3	29299.8	34220.9	34803.9	29427	30173	34803.6	11347	6567.39	8877.9	6209.17	10765.5	15686	16939.5	19645	7196.02	74101.5	25155.3	17699.9	28538.2	28716.6	18209.4	22865.8	37982	9122	83803.8	4982.49	42350.4	21050.4	58625.5	8556.67	7125.06	14373.8	36608.2	62448.9	16950.5	42118	39706	64751.3	45186.7	100479	74856.2	63021.1	56594.5
CE 22:4;@10.92	CE 22:4;@10.92	718.65	718.651	10.92	27.4866	13459.1	7296.79	9967.15	10935.3	10242.8	10988.9	14957.8	10722.4	7218.1	7434.47	2548.43	12402.1	2876.53	6566.87	8390.89	5636.58	4860.23	6765.84	14604.4	8316.38	27249.2	11625.7	9462.32	6252.34	5021.02	14301.4	8187.14	3968.23	6752.21	8818.52	21337.5	5053.54	6279.1	13611.3	6552.85	8559.4	8579.68	19305.2	8204.8	11185	11692.9	4669.07	6832.59	9648.47
CE 22:5;@10.76	CE 22:5;@10.76	716.634	716.635	10.76	14.0666	40288.6	27398.8	32124.5	30781.4	34069.1	26050.9	22375.6	22052.6	22033	9662.33	17744.6	43614.8	18112.1	21454	20747.5	28626.1	10740.8	7313.69	38523.5	15158.1	40783.8	17506.4	26376.5	26222.7	13291.3	27775.3	15093.9	9799.67	20488.5	12780.3	38900.2	16759.6	26423.7	16222	18006.4	20314.5	16590.4	45934.8	13867.2	20599.2	22845.7	7376.19	17562.2	17471.2
CE 22:6;@10.54	CE 22:6;@10.54	714.618	714.619	10.54	10.5737	230439	200401	199425	213618	165894	163051	148792	167947	121964	62611.5	156556	263390	173701	115658	97912	201549	96848.2	47905.2	207298	62548.6	197942	119766	95982.8	211469	55815.7	157759	123906	61900	132306	89030.9	288403	156904	111523	154000	89708.3	134293	107066	224586	109026	185576	72012.3	52758.9	99845.3	75570
Cer-NDS d38:0; [M+H]+@8.25	Cer-NDS d38:0; [M+H]+@8.25	596.597	596.598	8.25	22.4504	8329.83	3608.67	4922.72	5302.89	6862.49	6397.33	6127.16	3432.1	8206.28	6239.75	6398.91	3761.22	8979.67	13734.8	18000.9	9697.99	7253.7	8925.86	8993.09	14744	7349.7	11049.8	13916.2	2817.91	2723.25	6441.3	3467.18	3665.2	9181.81	9746.33	17830.9	7474.36	11741.7	3893.39	4823.21	4844.94	3400.82	5890.12	5430.2	4148.75	5746.08	13198.3	10864.3	6862.03
Cer-NDS d40:0; [M+H]+@8.72	Cer-NDS d40:0; [M+H]+@8.72	624.628	624.629	8.72	18.3859	48030.1	51507.6	50746.7	44070.6	49158.4	47408.2	41879.9	38493.2	51819.4	55955.5	32646.5	35254	43406.4	70989	98480.9	80349.2	32728.6	56749.1	63763.8	92411.9	49424.8	43422.5	134196	34735.1	21571.8	53498.8	56343.5	42991.3	76873.3	63397.6	99176.7	44685.3	81042.3	55285.6	28499.6	34412.1	39040.3	48181.1	36478	24625.1	49777.5	83959.7	62607.7	61047.9
Cer-NDS d41:0; [M+H]+@8.92	Cer-NDS d41:0; [M+H]+@8.92	638.644	638.645	8.92	18.6287	36436.6	40335.2	38350.7	29160.2	37925.2	34891.2	32145.3	36730.7	40827.2	43333.2	28519.4	25070.4	46545.5	52088.1	103279	71330.1	29889	69830.7	53302.9	90632.8	62215.4	41345.2	99808.4	34575.9	21358.6	34929.3	48535.5	37995.9	77081.1	36919.1	98449.4	38722.7	63172.1	52042.8	33667.1	27369.1	34677	45634.4	41618.9	20445.8	49599.7	75338.2	45252.5	55235.3
Cer-NDS d42:0; [M+H]+@9.15	Cer-NDS d42:0; [M+H]+@9.15	652.66	652.661	9.15	18.051	119708	102159	110790	117149	109701	101300	99653.5	92458.7	84232.4	82327.7	83282.1	60553.7	89569.7	118205	245757	204009	73679.4	141524	141697	181507	133813	71696.1	260825	79419.5	56039	91388.6	129210	89978.5	203729	100602	207007	78127.7	138356	107414	79693	78461.7	71623.5	122902	87062.4	48980.7	121830	159195	151224	116635
Cer-NDS d42:2; [M+H]+@8.42	Cer-NDS d42:2; [M+H]+@8.42	648.628	648.629	8.42	18.3659	256026	231991	248780	230798	234587	221465	230048	267772	281582	338550	286202	196958	279719	368940	587811	433094	380289	516061	442694	311735	241353	283840	597798	335314	233473	305003	201742	495959	529240	298805	410342	208244	412005	330679	348094	186585	247656	269815	207585	245607	320080	312747	339621	288781
Cer-NS d30:1; [M+H]+@5.64	Cer-NS d30:1; [M+H]+@5.64	482.456	482.457	5.64	44.5363	6156.98	4907.16	5809.04	6059.62	8460.43	7303.44	8307.81	6172.95	4475.89	7329.23	5146.75	4556.88	5174.36	3816.72	3640.95	6524.62	5260.98	5455.62	5227.65	3669.55	3840.12	6974.6	7116.62	5717	5840.04	4087.61	5445.5	4355.04	3435.16	3030.59	5569.63	6759.43	10888.1	6329.78	5669.7	10263.4	7010.98	6331.24	4471.86	6339	4485.59	2988.18	12140	4579.49
Cer-NS d33:1; [M+H]+@6.70	Cer-NS d33:1; [M+H]+@6.70	524.503	524.504	6.7	26.2238	3692.51	2261.19	1171.65	3526.01	3018.62	1535.11	2010.51	1901.25	1350.02	3000.38	2313.43	2892.47	1012.63	930.518	3646.78	1890.35	2097.94	1479.66	4290.03	2748.29	786.451	301.678	2874.05	3335.08	2856.82	2932.76	936.321	1369.82	747.306	639.634	3856.55	3133.42	1097.47	1445.28	413.735	1040.74	3633.63	812.349	1249.91	2639.56	535.697	2709.9	2451.23	2593.51
Cer-NS d34:1; [M+H]+@5.94	Cer-NS d34:1; [M+H]+@5.94	538.519	538.52	5.94	41.2974	6291.73	2301.46	9702.75	3283.89	9798.66	5542.8	4888.32	4548.9	6685.1	3475.07	2834.75	6935.13	6836.84	2677.8	1692.65	3506.12	11947.1	6435.06	9009.55	9574.29	6104.59	4664.63	17148.9	7757.55	6330.28	5079.32	6502.59	2871.28	4087.21	3459.1	7101.84	7100.43	8918.13	4262.87	6015.06	6454.24	2492.3	7737.77	3732.82	3328.28	1803.94	7513.47	1705.92	7759.04
Cer-NS d34:1; [M+H]+@6.98	Cer-NS d34:1; [M+H]+@6.98	538.519	538.52	6.98	13.6853	23652.5	27020.1	27966.1	26198.4	18905.8	23763.2	31339.5	23458.2	32048.9	23902.9	19869.9	16809.7	30516.9	33689.8	38078.1	26672.3	31886.5	27739.3	28378.5	20511.7	15928.3	31073.5	31750.5	21926.7	23754.4	18452.3	17852.6	32794.1	28418.6	16908.2	23432.8	23162.4	35595.3	19730.6	20122.4	25266.2	37138.2	20493.8	25339.2	21764.2	18885.7	28785.8	18010.8	22009
Cer-NS d35:1; [M+H]+@7.95	Cer-NS d35:1; [M+H]+@7.95	552.534	552.535	7.95	#DIV/0!	10215.4	9361.32	6858.04	12090.2	12958.2	8599.96	N/A	N/A	N/A	14178.8	2569.4	3007.84	N/A	N/A	4757.77	N/A	8935.29	N/A	N/A	5341.99	663.781	N/A	N/A	4828.46	7104.91	6040.19	N/A	5994.62	7436.02	N/A	5678.34	7165.43	N/A	6599.61	9478.01	13321.7	7053.57	7050.84	N/A	7552.72	6950.99	3863.2	1786.98	7718.33
Cer-NS d36:1; [M+H]+@7.56	Cer-NS d36:1; [M+H]+@7.56	566.55	566.551	7.56	18.1788	11976.4	13816	10579.2	10626.7	9705.84	13484.7	9223.27	10060.1	11429.9	16703.3	12562.2	7947.54	18008.8	24392.6	36855.1	23440.4	19850.8	9540.51	17471.9	17198.3	9661.7	18956.6	25299.8	8111.03	8771.48	11441.2	4303.1	20619	18618	16073.7	24535.3	7830.42	19461.5	9931.04	16908.9	18069.2	7827.57	20744.8	10027.9	8919.5	28817.6	19717.2	12018.3	14069.7
Cer-NS d36:2; [M+H]+@7.09	Cer-NS d36:2; [M+H]+@7.09	564.534	564.535	7.09	33.833	2115.3	1831.51	1311.65	1169.89	1581.6	1121.12	1273.78	1904.39	3726.27	771.604	863.816	1206.23	2750.99	2436.68	2967.67	5391.73	2315.77	1596.42	6482.45	4462.75	2250.68	4149.06	5602.63	1120.12	6473.09	2067.61	2836.88	6016.06	1964.11	2214.46	4169.36	2762.04	4653.98	1916.2	2652.41	3556.56	2328.85	5904.39	5037.14	3280.05	4218.62	5246.6	4421.51	2365.55
Cer-NS d37:1; [M+H]+@7.83	Cer-NS d37:1; [M+H]+@7.83	580.566	580.567	7.83	26.8542	5610.6	7853.75	2542.66	5972.59	3512.99	6155.66	6022.77	5656.13	3655.66	5589.68	5703.09	3466.75	4249.86	3105.76	3666.04	2474.47	4689.35	3502.22	7206.76	4243.16	2418.62	4254.14	5732.17	1377.82	7587.71	2043.33	3973.5	5527.63	3423.48	5652.94	9381.86	3191.44	7359.25	3916.49	3036.58	3433.66	5583.59	4295.59	3813.08	3424.18	6331.34	5310.95	2730.82	4694.1
Cer-NS d38:1; [M+H]+@8.11	Cer-NS d38:1; [M+H]+@8.11	594.582	594.582	8.11	13.6726	19104.9	17074	14040.7	19834.8	16288.4	17611.1	15299	21724.3	26465.5	24577.5	28242.3	14573.5	21059.1	27251.6	50590.7	26952.4	20216.1	33242.7	35999.4	20274.6	14512.2	25685	56031.1	20357.6	21944	32774.6	13676.4	31763.2	36648.3	36672.1	37376.8	24231	21555.5	20250.8	20232	21915.1	25054.3	20713.2	17686.9	16011.2	39981.4	33163.5	35182.5	17073.9
Cer-NS d38:2; [M+H]+@7.69	Cer-NS d38:2; [M+H]+@7.69	592.566	592.567	7.69	44.6711	1240.46	6027.91	1279.74	637.759	2525.1	2090.17	393.791	5300.66	3227.39	2349.66	4414.5	2583.93	1734.39	3970.69	5516.22	1875.78	4031.85	3568.64	2289.65	5321.86	4541.02	1884.11	5015.44	1060.91	3714.99	4391.41	1308.88	2724.98	8942.81	2023.19	7899.2	1370.64	3320.48	2057.69	2213.4	1938.71	4104.56	3287.58	3995.81	1732.03	3783.7	4238.33	3771.99	4168.4
Cer-NS d39:1; [M+H]+@8.39	Cer-NS d39:1; [M+H]+@8.39	608.597	608.598	8.39	19.5643	14088.3	18735.4	16133.7	22227.6	12379.1	15830.6	18494.2	13593.7	8215.94	14168.8	12263.4	7712.24	13638.5	19076.5	25603.8	26318.1	14380.8	31632.3	16854	20537	11424.1	15181.1	27726.2	12024.3	11651.8	20310	9241.1	24314.5	20389.9	14329.2	29762.7	9904.88	19763	12879.2	9548.32	6843.73	13494.6	18511.1	17669.5	10023.4	18868.1	15880.4	13220.7	10688.8
Cer-NS d40:1; [M+H]+@8.34	Cer-NS d40:1; [M+H]+@8.34	622.613	622.614	8.34	16.5831	172495	171948	172127	179414	178178	154772	154365	166921	139397	190977	117132	101134	149792	224635	270201	235896	158582	279026	271279	208829	167089	173340	357017	139546	151443	194312	141754	245726	309527	185721	259581	139901	241628	178302	136394	120301	152210	176187	155218	114055	244221	179573	226089	133354
Cer-NS d40:1; [M+H]+@8.56	Cer-NS d40:1; [M+H]+@8.56	622.613	622.614	8.56	16.5831	172495	171948	172127	179414	178178	154772	154365	166921	139397	190977	117132	101134	149792	224635	270201	235896	158582	279026	271279	208829	167089	173340	357017	139546	151443	194312	141754	245726	309527	185721	259581	139901	241628	178302	136394	120301	152210	176187	155218	114055	244221	179573	226089	133354
Cer-NS d40:2; [M+H]+@8.19	Cer-NS d40:2; [M+H]+@8.19	620.597	620.598	8.19	18.6258	30453.3	29062.4	30997.7	34435.1	30063.4	26029.9	28451.3	31098.8	22815.1	34773.3	29973.5	16825.1	26514.6	41950	52674.9	44790.9	30650.1	46461.8	37134.5	31434.2	22730.5	19353.5	61406.4	29540.6	29346.7	36267.4	14941.9	43646.5	42036.9	31596.6	43155.5	19040.7	29033.2	20077.1	23642.3	15690.6	26580.2	24074.9	28344.4	27308.7	31959.6	29591.6	26003.4	21660.2
Cer-NS d41:1; [M+H]+@8.76	Cer-NS d41:1; [M+H]+@8.76	636.628	636.629	8.76	16.675	189490	191040	181272	174416	176897	187530	171301	208478	169707	224836	183562	118751	172776	244154	389917	359605	240523	399043	335099	279379	240844	203495	449390	274087	142725	228509	171102	271024	477466	201499	343169	162307	282513	277063	162262	119965	192826	262057	224263	148225	279790	227452	225037	199486
Cer-NS d41:2; [M+H]+@8.39	Cer-NS d41:2; [M+H]+@8.39	634.613	634.614	8.39	13.9037	35250.9	27902.5	29473.6	29810.5	27616.7	28685.3	27789.1	31700.7	19471.6	28554.8	25683.1	22348.8	33205.9	31669.2	48824.3	36491.9	34741.4	47194.4	33925.4	36594.2	25989.3	20009.2	54330.5	30956	22182	33647.3	14148.6	39260.6	50819.4	28588.9	47008.5	18473.8	36702.7	27015.6	25207.9	20169	32406.4	29761.3	36192.1	29322.1	32570.9	31498.1	21730.7	28558.7
Cer-NS d42:1; [M+H]+@8.76	Cer-NS d42:1; [M+H]+@8.76	650.644	650.645	8.76	14.5758	669648	712010	641092	648198	608507	681531	639937	718395	546258	616515	516552	422511	522473	760591	1.32381e+06	1.1531e+06	718396	1.04494e+06	1.12219e+06	833199	829301	548539	1.32453e+06	889626	557366	848064	708317	907710	1.72685e+06	718800	1.20399e+06	471447	898551	808305	602022	419945	604741	840500	667424	438480	1.05358e+06	776943	1.06471e+06	702530
Cer-NS d42:1; [M+H]+@8.99	Cer-NS d42:1; [M+H]+@8.99	650.644	650.645	8.99	14.5758	669648	712010	641092	648198	608507	681531	639937	718395	546258	616515	516552	422511	522473	760591	1.32381e+06	1.1531e+06	718396	1.04494e+06	1.12219e+06	833199	829301	548539	1.32453e+06	889626	557366	848064	708317	907710	1.72685e+06	718800	1.20399e+06	471447	898551	808305	602022	419945	604741	840500	667424	438480	1.05358e+06	776943	1.06471e+06	702530
Cer-NS d42:2; [M+H]+@8.57	Cer-NS d42:2; [M+H]+@8.57	648.628	648.629	8.57	18.3659	256026	231991	248780	230798	234587	221465	230048	267772	281582	338550	286202	196958	279719	368940	587811	433094	380289	516061	442694	311735	241353	283840	597798	335314	233473	305003	201742	495959	529240	298805	410342	208244	412005	330679	348094	186585	247656	269815	207585	245607	320080	312747	339621	288781
Cer-NS d42:3; [M+H]+@8.22	Cer-NS d42:3; [M+H]+@8.22	646.613	646.614	8.22	24.0895	31703.3	25909.1	25136.8	22193	34306.7	26262.3	27016.5	43060.8	48916.6	55347	69150.3	30165.8	42684.2	67931.8	86999.1	52070.8	62100.2	61122.9	61564.8	40212.2	27793.1	49716.1	79202	53990	45615.3	39332.5	24315.2	63339.5	59769.5	38674.8	58470	50202.2	53671.8	62684.2	46807.6	21977.9	37612.4	50530.4	32067.5	40861.9	43044.9	46804.6	35973.1	42412.3
Cer-NS d43:1; [M+H]+@9.13	Cer-NS d43:1; [M+H]+@9.13	664.66	664.661	9.13	16.9177	121475	111198	98393.6	107665	105150	107409	109554	85345.7	50440.4	65665.9	55126	49997.4	48231.2	65385.2	145780	111831	51301.4	116795	100263	95452.7	87402.7	43036.2	137238	106440	39260.8	62221.2	82316.8	66016.7	119140	44225.4	160099	47151	92039.7	62113.8	52177.5	36243.4	85338.2	93442.9	70296.6	49918.2	58972.2	77156.1	57616.1	76139.7
Cer-NS d43:2; [M+H]+@8.76	Cer-NS d43:2; [M+H]+@8.76	662.644	662.645	8.76	13.5212	29320.1	26544.3	25027.2	27679.8	27346.3	26313.7	24967	29801.7	21269.8	31340.3	31423.5	25027.7	21362	29120.5	62969.2	42104.3	31257	41870.6	31729.3	40584.2	25480.3	17864.8	61017.5	38222.8	16310.6	21673.3	20371.2	31355.5	40658.4	15289.6	60270.2	16672.7	37146.9	29506.5	42343.2	12378.6	31181.3	29378.3	25860.4	17398.1	14629.7	33026.7	21745.2	31416.3
Cer-NS d44:1; [M+H]+@9.40	Cer-NS d44:1; [M+H]+@9.40	678.675	678.676	9.4	18.9108	28736.1	30165.5	30301.9	26400.5	22208.1	28745.4	24251.8	23576.9	17033.4	15233.9	23780.7	11249.7	13588.1	20423.4	43240.1	30128.4	15543.3	30384.3	26268.3	24263	27997	11222.9	41079	23818.2	11975.1	16903.9	37155.6	13554.6	39554.7	18944.9	57547.8	10814	20847.9	18117.2	16473	11787.3	16817	23752.2	15417.9	15361.2	16679.3	30374	22760	17060.4
Cer-NS d44:2; [M+H]+@9.01	Cer-NS d44:2; [M+H]+@9.01	676.66	676.661	9.01	20.0516	19029.8	18552.5	19968.7	11647.9	14164.3	10745.7	15459.3	16064.3	14243.4	15203.2	11366	14056.4	12221.3	21034	29113.9	26043	16568.7	20997.9	20000.4	13290.8	21226.3	11430.3	36672.3	17992.3	9969.6	12876.8	15410	14388.2	26515.4	15705.9	29655.8	12585.4	21225.9	14194.8	23655	7951.13	14339.6	14065.5	11885.7	12656.7	13115.5	12106.5	12912.7	15904.4
DAG 26:0; [M+NH4]+@6.22	DAG 26:0; [M+NH4]+@6.22	502.447	502.448	6.22	49.22	2241.38	980.749	2992.38	990.823	3020.98	1454.4	4152.02	N/A	867.413	N/A	N/A	N/A	N/A	N/A	N/A	N/A	N/A	659.691	1728.91	609.716	N/A	3798.76	N/A	1043.52	393.59	N/A	205.147	639.172	N/A	4865.19	N/A	410.749	N/A	796.697	919.767	967.712	2587.31	1088.97	7000.41	139.619	3870.55	N/A	N/A	N/A
DAG 28:0; [M+NH4]+@6.85	DAG 28:0; [M+NH4]+@6.85	530.478	530.479	6.85	30.6553	6768.83	7383.46	3981.19	2274.74	5512.84	8963.78	4845.1	48.8779	645.801	773.587	1218.18	N/A	59.14	2129.67	137.316	335.376	818.542	5906.65	2865.05	3215.74	1136.22	3035.03	1988.39	528.932	3159.67	1363.39	564.971	377.497	3068.83	11091	N/A	868.712	1377.91	771.401	N/A	861.216	2913.57	4154.64	7004.9	239.511	4892.69	680.09	2570.4	76.7301
DAG 28:1; [M+NH4]+@6.37	DAG 28:1; [M+NH4]+@6.37	528.462	528.463	6.37	98.8585	2149.8	2180.01	1998.88	1205.61	1534.29	2336.14	3495.62	N/A	26.6216	444.389	758.453	N/A	N/A	364.75	N/A	333.424	574.416	956.022	N/A	283.167	587.672	2347.38	952.703	1429.32	N/A	608.974	N/A	734.171	1262.02	6541.45	N/A	769.555	2090.38	866.345	N/A	508.136	1382.91	374.243	1229.37	N/A	934.969	N/A	N/A	415.483
DAG 28:2; [M+NH4]+@5.90	DAG 28:2; [M+NH4]+@5.90	526.447	526.448	5.9	85.528	1824.93	999.721	1837.64	5523.24	2012.09	1822.61	3678.62	638.621	1423.09	344.724	1133.01	37.9058	873.485	420.252	1652.17	299.139	N/A	433.475	581.957	1898.53	1997.62	4102.32	571.962	210.103	682.172	864.827	759.91	215.062	1135.63	8370.26	N/A	287.867	127.889	224.496	341.995	543.425	N/A	331.401	3306.26	705.906	2093.8	525.554	944.651	N/A
DAG 30:0; [M+NH4]+@7.49	DAG 30:0; [M+NH4]+@7.49	558.509	558.51	7.49	11.9589	19493.7	20901.3	24900.3	22258.7	19657.9	16599.3	21449.2	4419.91	4931.1	16520.1	11297.8	1635.18	17802.3	13924.8	33777	10635.9	8014.73	44249.1	39119.9	10629.4	17489.3	15689.4	30105.3	9041.86	12599.8	20538.3	5061.19	9856.08	59747.5	101179	4160.38	13135.8	9967.01	4264.67	8161.05	5069.58	17807.7	20778.3	14391.8	3842.59	80154.8	15500	31596.7	6508.27
DAG 30:1; [M+NH4]+@7.01	DAG 30:1; [M+NH4]+@7.01	556.494	556.495	7.01	25.958	17318.7	15024	16242.7	12435.7	11696.7	7570.12	9324.24	2722.37	4544.6	7750.53	1198.13	1543.5	6269.77	2239.8	3653.78	2873.31	1746.29	7342.13	22008.2	10845.9	4079.33	12223.3	8008.17	2438.57	8323.05	10863.7	6683.89	3206.91	21122.2	46379.9	864.955	2324.06	5009.22	5440.85	709.417	1220.69	6541.49	6538.52	19021.4	2549.01	26915.9	6663.74	10738.7	2745.64
DAG 30:2; [M+NH4]+@6.59	DAG 30:2; [M+NH4]+@6.59	554.478	554.479	6.59	33.8178	9159.88	7083.35	7558.86	13245.9	6143.11	5443.2	6643.72	421.095	3422.74	2895.7	5252.13	641.108	3331.93	1594.97	1313.53	514.973	1172.61	6088.48	4363.3	7650.48	2056.11	5916.84	1571.25	1029.71	2124.68	2300.15	2064.6	539.314	2494.53	5641.73	908.991	N/A	1203.98	591.023	481.972	N/A	1513.2	4215.12	6176.57	1851.39	9277.93	1542.97	6103.99	1390.64
DAG 31:0; [M+NH4]+@7.76	DAG 31:0; [M+NH4]+@7.76	572.525	572.526	7.76	37.0128	4292.67	4454.23	5181.7	2807.91	4023.12	6187.39	6989.15	883.321	4031.57	2362.69	2572.02	2432.89	9201.37	1725.46	11501.5	5863.8	3188.64	6959.25	4931.2	4073.87	3160.87	10207.2	8831.72	2881.85	2520.84	4193.6	1164.59	4764.29	6627.03	18082.9	1615.56	3479.59	2426.33	2038.8	4097.09	2490.2	4638.93	4966.07	4637.83	2118.12	10103.8	6559.37	2942.74	4410.7
DAG 32:0; [M+NH4]+@8.00	DAG 32:0; [M+NH4]+@8.00	586.541	586.542	8	17.114	81544	88603.4	76806.9	65661.1	69866.9	61347.3	72920.6	56321.4	126947	219110	87871.9	16943.8	171078	121962	463544	149892	200042	402052	363260	199010	76604.1	151062	343848	85470	106747	189545	100728	161687	509814	657071	79714.5	113311	189409	95994.5	148196	52617.5	121416	143267	73380.8	80312.1	609112	236128	323837	88240.1
DAG 32:1; [M+NH4]+@7.57	DAG 32:1; [M+NH4]+@7.57	584.525	584.526	7.57	16.948	82685.8	76400.1	62246.2	76160.6	63165.8	56598.8	65224.1	31753.8	97934.2	95358	65025.1	10460.5	118033	75423.7	207425	108066	42076.3	194700	218045	90137.4	64152	110283	175447	63680.4	74931	200977	49738	55291.7	423954	487851	38091.9	50921.7	67476.3	55029.1	85379.7	15550.5	56644.5	72789.4	61664.8	24099.8	434884	114309	175310	54376.2
DAG 32:2; [M+NH4]+@7.17	DAG 32:2; [M+NH4]+@7.17	582.509	582.51	7.17	23.5752	42173.4	35437.2	33845.5	34231.5	32660.9	42212.5	36200.8	20604.2	53100.6	36795.4	18136.3	8627.26	30637.3	20273.2	43171.4	34472.5	8412.05	57574.3	71061.7	32412.8	31237.3	43558.7	50183.8	30801.6	23173.9	73332.9	15711.9	19473.6	65643.1	106314	14070.8	8843.75	18317.6	26180.3	24790.2	7602.29	18664.6	24839.1	23710.6	8566.74	66614.4	20179	51848.8	16459.4
DAG 32:3; [M+NH4]+@6.77	DAG 32:3; [M+NH4]+@6.77	580.494	580.495	6.77	40.3374	6757.74	11884.1	10523.2	6709.87	8493.07	5455.02	6562.2	1318.54	9258.08	7244.42	6266.23	1894.56	4520.18	3734.6	2872.97	1549.84	1576.48	6824.17	1639.92	4250.04	372.751	7366.11	4319.23	721.041	8067.27	8213.22	2143.18	504.902	7038.85	6385.25	1312.5	357.812	2629.48	3207.72	3034.89	2225.98	4174.99	3007.34	8026.25	1840.1	3137.68	4568.87	3032.16	1474.71
DAG 33:0; [M+NH4]+@8.24	DAG 33:0; [M+NH4]+@8.24	600.556	600.557	8.24	37.1416	8843.87	6428.09	7297.04	4113.6	5172.74	7384.07	9024.85	4889.51	6013.8	8843.43	4758.13	3345.39	11518	9464.03	16044.5	6295.42	11117.8	19797.4	19594	11663.2	5633.77	4373.32	17828.6	6316.69	3771.34	12935.4	5953.16	6456.75	13030.8	36396.8	9059.51	5828.92	8759.56	5469.05	6224.48	2748.55	15053.8	8968.18	9195.51	2906.7	19117.6	10337.5	11754.5	6163.67
DAG 33:1; [M+NH4]+@7.84	DAG 33:1; [M+NH4]+@7.84	598.541	598.542	7.84	19.7047	16342.7	14057.3	12809.4	17957.4	11266	17444.9	16143.7	9230.79	12086.7	18342	9555.4	2268.18	21053.3	13645	16916.9	11293.7	8191.09	21219.5	15986.8	15897.7	12538.8	10919.8	26375.9	17407.3	14485.7	33180.6	6894.96	8224.63	24826.2	37084	5507.1	11798.9	10867.5	6409.06	23766.5	4742.76	11842.4	11094.6	14204.6	6072.49	18918.4	25133.2	11737.6	10993.1
DAG 33:2; [M+NH4]+@7.49	DAG 33:2; [M+NH4]+@7.49	596.525	596.526	7.49	23.4972	8475.48	9395.24	5996.02	9430.23	9010.66	11934.7	11664.4	3121.98	2713.91	6334.39	2586.79	1124.61	4824.35	3858.41	9272.03	4824.89	2398.6	8428.63	2142.33	2155.73	2137.67	6771.12	7039.94	4717.92	6770.94	6882.24	3223.3	5351.3	7469.58	11348.9	3031.21	1618.16	4729.37	3070.78	3440.08	1093.68	4589.32	1381.96	4626.81	2252.55	3227.82	6598.93	5393.92	3725.33
DAG 34:0; [M+NH4]+@8.48	DAG 34:0; [M+NH4]+@8.48	614.572	614.573	8.48	12.7427	60114.8	56233.2	59080.4	65560.6	63793.8	58148.3	54691.4	44983.8	49837.4	142008	49166.4	22777.9	83267.6	88373.3	140273	56758.7	145894	209548	205654	108688	45224.1	85868.7	193459	38856.7	56335.8	87452.2	51877	63026.1	238251	318056	48660.9	87511.6	105177	45492.9	93578.2	53619.4	104833	143973	71765.2	47033.8	350287	122197	162364	41428.1
DAG 34:2; [M+NH4]+@7.72	DAG 34:2; [M+NH4]+@7.72	610.541	610.542	7.72	10.2419	438927	424527	434385	424583	443362	385484	414203	439195	859305	866680	550317	139148	640033	701459	1.67164e+06	945978	728184	1.41383e+06	719582	646998	308996	670165	916509	557479	501879	1.29882e+06	406565	758646	996890	1.04181e+06	349737	462943	646521	542876	729080	283096	495682	420161	297494	340634	756511	981490	782484	583826
DAG 34:3; [M+NH4]+@7.26	DAG 34:3; [M+NH4]+@7.26	608.525	608.526	7.26	7.86644	112530	92231.4	77540.8	101272	95325.3	77927.3	101737	53951.6	140096	100965	77588.1	17914.3	120033	87090.1	181760	147099	44646.3	178238	115674	68098	54053	128113	124395	84543.5	69606.1	209828	39376	83546.8	138689	110324	56429.6	46673.4	70237.3	85835.8	88499.9	19817.8	51446.9	43316.8	45011.5	30463.8	83875.2	120179	103514	70266.7
DAG 34:4; [M+NH4]+@6.98	DAG 34:4; [M+NH4]+@6.98	606.509	606.51	6.98	40.8151	8203.97	12949.5	11808.5	13842.4	17655.6	13963.3	11348.2	5787.16	5313.38	5306.67	7357.84	2706.88	11684.3	6693.3	8328.47	6523.59	923.492	3465.63	13471.8	3860.68	3874.06	11224.1	6377.02	3870.9	7764.62	21900.7	4721.9	4295.27	9092.22	13306	1113.37	2815.55	6764.18	5066.21	4374.1	687.799	4625.9	5562.74	1585.6	2664.82	6304.69	3544.15	3501.39	1473.76
DAG 35:1; [M+NH4]+@8.32	DAG 35:1; [M+NH4]+@8.32	626.572	626.573	8.32	17.9702	25486.2	25149.4	18046.3	19419.4	17547.3	23920.4	20666.1	25065.9	21215.4	40129.1	21512.2	12101.9	51431.1	33507.8	63137.1	34003.2	43243.7	40101.7	40130.5	42634.9	13798.3	23297.2	62443.3	23088.1	23870.3	50372.8	21560.6	28855.1	40161.7	60641	19277.4	16999.1	26318.3	25704.2	29830	12401	26438.9	24383.6	19409.5	16888	33859.5	43870	19033.2	22556.7
DAG 35:2; [M+NH4]+@7.93	DAG 35:2; [M+NH4]+@7.93	624.556	624.557	7.93	23.4067	23769.2	16127.8	17535.5	12422.4	16780.2	12245	11158.6	11762.4	22086.8	23892.5	14616.8	6379.33	25527.8	14244.9	41920.1	22134.7	17686.9	34913.5	16933.3	21769.4	3900.55	12599.3	23937.7	19584.5	14757.4	25691	7836.39	16840.1	15524.2	26392.6	13326.2	14937.4	15336	8889.64	18005.3	4297.63	15265.9	7385.88	15143.7	8285.63	16658.4	26368.6	8168.35	16306.4
DAG 35:3; [M+NH4]+@7.57	DAG 35:3; [M+NH4]+@7.57	622.541	622.542	7.57	25.9856	9177.62	5689.44	6157.69	4694.93	6508.92	N/A	8994.24	5173.93	5015.81	6388.72	4654.02	2615.24	5832.2	4614.37	N/A	14133.5	1625.95	12481.5	6849.23	4817.45	3172.65	2600.69	9195.31	5081.79	4299.34	14347.6	2976.8	7211.56	6482.67	10664.6	2116.14	2841.39	3867.18	5342.59	5786.79	831.043	5631.21	3076.25	5190.74	2531.15	1886.01	5564.95	2010.69	6338.43
DAG 36:0; [M+NH4]+@8.97	DAG 36:0; [M+NH4]+@8.97	642.603	642.604	8.97	13.3044	39819.3	45128.1	39473.5	40600.5	46724	42950.8	47484.3	41284.2	34642.2	63573.5	38553.2	30812.5	36562.9	41218.1	38955	38077.2	39749.7	68092.6	63265.2	42909.7	34034.9	39762.8	59685.7	40351.5	44954	30708.1	37627.5	39759.2	65888.8	62219.1	31728	38973.8	44275.8	32517.4	29771.5	40540	47908.3	52107.6	26622.2	24842.8	59377.7	33591.3	50762.5	21338.8
DAG 36:1; [M+NH4]+@8.55	DAG 36:1; [M+NH4]+@8.55	640.587	640.588	8.55	13.9751	152423	157394	144139	118807	130493	122887	125051	125308	155532	363796	122136	54406.8	190725	203045	404039	210867	273920	395583	298163	199407	98534.3	194673	341727	137375	119548	202935	144535	184778	325649	424480	110858	189944	231644	110831	225933	101995	180548	166262	122813	124556	401647	272311	237812	114358
DAG 36:2; [M+NH4]+@8.21	DAG 36:2; [M+NH4]+@8.21	638.572	638.573	8.21	6.52763	689791	649795	637926	630699	647970	577035	614711	844475	1.63351e+06	1.73334e+06	936216	304298	1.37967e+06	1.23253e+06	2.66004e+06	1.43106e+06	1.24405e+06	1.58581e+06	836465	913173	397629	949131	1.2647e+06	947446	842017	1.90405e+06	549053	1.21235e+06	1.05053e+06	1.36019e+06	725249	876233	1.06046e+06	904676	1.59041e+06	487461	712680	472652	506015	653924	1.13617e+06	1.25743e+06	815511	844867
DAG 36:3; [M+NH4]+@7.80	DAG 36:3; [M+NH4]+@7.80	636.556	636.557	7.8	2.31406	718047	672330	653488	688316	648112	643634	664693	750772	1.31511e+06	1.1575e+06	1.00933e+06	318364	1.06224e+06	1.23848e+06	1.9627e+06	1.16259e+06	961561	1.45179e+06	531669	689803	361665	803259	965543	853899	937826	1.82522e+06	436792	1.24303e+06	543711	591479	545068	715529	931441	838637	1.10838e+06	379614	640533	318945	409515	639508	327490	1.04361e+06	552459	713717
DAG 36:4; [M+NH4]+@7.42	DAG 36:4; [M+NH4]+@7.42	634.541	634.542	7.42	8.2304	379248	369591	357671	339701	371764	312788	317550	188463	249408	209752	248104	85356.8	239852	315076	414087	300411	193828	400458	98439.2	171198	147316	203377	219349	201519	143261	402021	113713	278412	171367	124356	120896	133722	235431	177987	200541	64324.1	147953	67267.4	76907.7	131588	87527	230712	153804	152973
DAG 36:5; [M+NH4]+@7.06	DAG 36:5; [M+NH4]+@7.06	632.525	632.526	7.06	19.486	43462.9	37088	41256.3	50335.3	45983.8	48969.9	38944	14456.5	41213.4	25340.6	18774	8239.84	26875.2	32639.7	30873.3	28227.3	11880.4	36063.6	45738	14980.5	30131.1	42696.4	26911.1	21895.5	20740.7	68691.4	11258.1	22111.9	25619.4	18508.1	17045.4	8312.89	23434.5	14426.2	21070.8	6013.13	10876.5	11586	9008.53	13227	36111.7	18712.3	21218.6	16839.7
DAG 37:2; [M+NH4]+@8.41	DAG 37:2; [M+NH4]+@8.41	652.587	652.588	8.41	15.8295	5951.31	7400.36	7120.99	4355.48	7166.48	2785.53	4476.46	9664.18	11435.2	14787.8	11443.4	4225.7	13894.8	10874.5	28951.4	18501.9	7991.89	14156.9	6823.25	11716	2909.13	11814.9	14564.8	5618.95	5486.75	16195.9	4222.52	11537.4	6422.13	10099.6	7596.38	8068.36	12700.6	7775.88	16639.8	3729.15	8641.87	8527.25	5900.34	7737.95	6251.49	10070.3	5765.76	5521.17
DAG 37:3; [M+NH4]+@8.07	DAG 37:3; [M+NH4]+@8.07	650.572	650.573	8.07	29.0737	3636.28	3381.45	3602.97	4724.31	3573.29	3678.98	2459.51	3236.87	4747.76	7474.61	4941.57	2301.63	4541.05	3059.68	11392.4	7702.89	5162.62	8190.28	2701.44	3384.28	2765.98	5769.72	4712.6	4772.74	2676.2	12637.5	2282.23	2769.93	5505.48	9456.26	3168.36	5432.25	4184	4554.31	6100.24	1811.2	4803.64	3086.04	6448.79	1510.96	3762.92	3800.39	4022.59	3151.2
DAG 38:0; [M+NH4]+@9.33	DAG 38:0; [M+NH4]+@9.33	670.635	670.635	9.33	14.8462	1.96769e+06	2.01896e+06	1.6354e+06	1.83141e+06	1.76952e+06	1.69626e+06	1.68841e+06	2.02125e+06	2.13344e+06	2.3973e+06	1.70814e+06	1.69243e+06	1.36138e+06	922081	1.52493e+06	1.90862e+06	885722	1.91386e+06	2.11517e+06	1.43125e+06	1.57943e+06	1.40057e+06	2.20169e+06	1.89583e+06	1.95112e+06	752516	2.37861e+06	1.3291e+06	1.7037e+06	769573	1.88206e+06	1.86586e+06	2.21293e+06	1.28447e+06	1.04142e+06	2.20346e+06	1.95297e+06	1.86547e+06	758648	1.10346e+06	708065	601839	877354	850161
DAG 38:1; [M+NH4]+@8.95	DAG 38:1; [M+NH4]+@8.95	668.619	668.62	8.95	19.4211	14844.4	8462.23	11161.9	6855.94	9696.12	7924.32	10381.4	11405.2	6625.38	13340.8	9036.1	4705.01	10554.6	8517.04	19209.9	5625	7272.11	15721.8	17176.4	10125.7	10463.1	9679.32	17558.6	7867.33	3408.13	17967	10788.2	7078.61	25728.5	16293.5	9894.66	14091.2	9314.45	4361	11876.1	4428.53	9368.08	9553.04	16825.9	6937.33	14349.3	17480.8	14887.5	5003.61
DAG 38:2; [M+NH4]+@8.63	DAG 38:2; [M+NH4]+@8.63	666.603	666.604	8.63	11.8171	19689.5	20211.3	25074.3	15436	18834	17045.8	19002.7	31323.6	48511.2	71784.2	39271.5	12009.9	47604.4	33958.7	127725	74259.6	45470.6	69096.8	27621.3	32160.9	14459.7	40155.7	70971.2	30465.8	29166.8	83965.9	17847.5	38523.9	49313.6	48236.9	30610.3	39934.5	37931.2	26197.5	72770.7	13605.8	31904	24217.2	26011	32294	40917	43157.4	30186.4	30191.6
DAG 38:3; [M+NH4]+@8.29	DAG 38:3; [M+NH4]+@8.29	664.587	664.588	8.29	12.9542	33712.1	34458.6	27819.5	30838.1	29627.1	26224	31605.7	41484.5	62376.3	59018.1	52944.9	18241.8	61450.3	57133.6	155106	86557.5	54506	95937.4	39516.1	37608.8	27727.3	51016.4	59917.4	39983.9	39597.3	127795	23721.1	70741.8	63385.8	53527.5	43827.7	46760.6	44589.4	36385	82499.5	16053.7	44167.5	31348.9	58702.4	41777	48641.4	59172.3	39055.1	40290.1
DAG 38:4; [M+NH4]+@8.02	DAG 38:4; [M+NH4]+@8.02	662.572	662.573	8.02	8.18423	41380.8	47039.6	38804.6	37143.9	33287.8	41816.6	39265.2	33628.7	62037.4	41356.9	37020.8	17908.6	41173.7	42360.1	111956	47225.5	39856.3	82014	37972.9	41330.5	47595.4	65092.2	65219.2	34221.5	34524.4	99902.8	27788.4	44397.5	58431.9	60587.7	48701.3	35397.6	40919	41596.3	63236	19070.3	29774.8	28657.9	33697.4	25133.1	62119.3	39155	32972.6	32207.2
DAG 38:5; [M+NH4]+@7.71	DAG 38:5; [M+NH4]+@7.71	660.556	660.557	7.71	8.73942	83262.4	94147.7	81868.2	88667.7	80114.8	76471.6	75880.6	50241.5	151246	52149.8	62427.8	35297.6	83822.9	67527.6	205977	87108.1	63941.1	87976.8	134603	88951.1	72507.6	170386	94557.6	64745.2	47147.3	152605	42191.8	67355.8	74199.3	65146	73038.5	53992.3	50441.8	69955	88018.4	21395.7	42382.7	52628.6	59578.1	52279.8	88891	53594.1	61910.7	57833.4
DAG 38:6; [M+NH4]+@7.39	DAG 38:6; [M+NH4]+@7.39	658.541	658.542	7.39	12.1248	82583.2	67585.9	69382.9	73384.5	76002.2	79173.5	56109.6	30341.2	56067.7	18464.6	53801.4	20466.3	44625	42892.6	107407	59854.4	39179.7	39951.7	70766	43893.9	52442.2	85280.4	55118.8	55847.1	16000.6	87404.2	23269.1	44595.6	55151.2	31196.8	38021.6	16266.4	30892.2	35757.2	43492.2	5212.69	13453.2	26677.8	18512.8	36238.7	31765.7	22619.2	35488.5	27050.1
DAG 38:7; [M+NH4]+@7.05	DAG 38:7; [M+NH4]+@7.05	656.525	656.526	7.05	18.5078	13042.4	13847.2	12734.3	16519.7	8564.36	11192.7	14890.4	2883.01	5341.28	2457.94	9547.54	1477.2	4513.99	1790.66	6876.13	7465.19	3120.42	2402.59	7351.3	3345.33	4860.28	9363.2	3730.43	16480.3	3368.3	16010.3	149.578	4619.32	9038.78	3506.53	1478.84	1755	3160.38	3428.33	6595.11	1033.3	1958.4	1733.98	1209.83	4222.95	2460.14	2278.06	1876.88	3799.96
DAG 39:0; [M+NH4]+@9.56	DAG 39:0; [M+NH4]+@9.56	684.65	684.651	9.56	40.8666	3593.18	4162.02	8632.88	7638.64	2975.78	5354.19	N/A	5667.5	4561.51	6606.79	6309.41	2680.34	4258.97	2854.94	5161.43	3410.49	3417.64	2160.99	5314.83	3935.3	4514.09	N/A	2259.45	4357.23	1186.16	5311.54	5231.48	6445.9	7937.23	8300.91	3066.42	5186.33	5439.98	2217.43	5478.48	8124.45	8633.22	5061.56	7648.74	3248.34	N/A	4884.28	N/A	5878.77
DAG 40:0; [M+NH4]+@9.70	DAG 40:0; [M+NH4]+@9.70	698.666	698.667	9.7	39.9082	7197.63	8292.72	10468	7872.35	8676.38	9633.39	12485.6	7528.15	5809.47	8865.1	7082.33	9032.49	9394.19	2140.39	7591.56	9019.5	6961.54	4725.17	4562.08	5930.18	6827.41	4366.22	8066.15	8605.1	7158.15	5079.1	6763.33	7601.38	5011.36	3083.16	5127.8	9469.92	10067.7	5120.38	4949.89	9235.3	7825.81	9476.69	5825.84	10987.4	8632.42	4322.98	6194.22	4732.69
DAG 40:4; [M+NH4]+@8.43	DAG 40:4; [M+NH4]+@8.43	690.603	690.604	8.43	37.573	N/A	2159.99	3503.19	486.895	1304.14	4969.37	1790.71	5911.86	5292.45	7051.15	9310.58	1675.44	3480.06	9739.11	14226.9	4565.12	4200.23	17532.2	6918.17	8006.12	5427.24	11336.2	10944.1	2654.47	6216.33	14103.2	2134.36	3969.9	10386.8	6172.87	3730.24	2894.76	N/A	3244.82	9747.28	729.518	6957.65	9701.95	N/A	N/A	7388.29	10000.6	6559.23	3217.11
DAG 40:5; [M+NH4]+@8.13	DAG 40:5; [M+NH4]+@8.13	688.587	688.588	8.13	37.0359	11378.7	9206.04	13251.1	N/A	8236.23	11965.6	11063.6	11874.2	16070.5	12245.1	10439.2	6279.24	16359.2	12094	34639.1	18069.2	N/A	18365.7	14925.5	13023.6	10428	30188.8	21549.4	12366.6	15904.8	38845.6	5699.59	11923.6	14592.6	19430.8	10650.5	7348.1	14037.5	10910.9	22661	1516.54	3647.87	10752.8	13219	5704.18	29358.6	16401.8	14519.1	5140.54
DAG 40:7; [M+NH4]+@7.64	DAG 40:7; [M+NH4]+@7.64	684.556	684.557	7.64	21.9661	15241.3	25665.5	18615.3	16935.8	17385.4	21073.9	12167.7	20356.6	18900.9	14500	40327.6	6625.9	28478.9	21970.9	78458.7	42506.5	24743.2	25728.1	24838.1	13615.2	10272.6	46022.2	22649.5	38665.3	8459.29	71762.1	6569.73	29928.8	38298.6	15302.4	19326.8	16154.6	21542.3	16115.7	41590.8	2177.56	6857.39	10448.4	10559.9	27737.8	7601.2	6012.77	20902.8	4919.57
DAG 40:8; [M+NH4]+@7.24	DAG 40:8; [M+NH4]+@7.24	682.541	682.542	7.24	21.2324	13814	12381.1	11403.2	5810.36	14281.6	9595.82	6681.07	13022.3	13677	9377.29	39950.1	6527.09	18742.6	18226.2	57790.1	37843.8	24998.3	20098.5	21254.3	8343.97	5209.03	31075.9	9275.22	46316.4	2142.33	43492.2	927.371	28056.1	23547.6	6233.91	11319.9	5486.73	14351.3	12709.8	24440.6	2863.21	2759.59	5178.88	2564.66	23800.2	2969.55	5834.35	6312.29	3576.78
HexCer-NS d32:1; [M+H]+@5.64	HexCer-NS d32:1; [M+H]+@5.64	672.541	672.542	5.64	37.8499	1539.54	2158.67	3116.04	4484.96	3588.91	3834.78	1489.81	3546.42	2117.7	1598.62	1514.72	1590.16	1859.26	1677.77	6558.08	7204.16	2780	8853.56	3937.01	6296.16	5417.79	2517.52	3989.43	1814.9	2810.72	3923.52	4492.57	2820.07	1897.73	3968.47	9119.22	733.903	3548.31	5227.95	4894.23	2247.96	2673.52	1145.62	5522.7	3033.5	5177.95	6713.3	4238.88	4811.33
HexCer-NS d34:1; [M+H]+@6.29	HexCer-NS d34:1; [M+H]+@6.29	700.572	700.573	6.29	17.611	30600.2	27605.8	28441.4	31381.9	24708.8	25604.8	26654.4	30672.8	27231.3	32678.7	28353.5	41657	33378	36518.9	30977.2	39035.2	45068.2	38840.1	33330.4	20393.3	37890.3	35251.7	30608.2	29113.4	26756.9	30163	37523.7	34418.8	37073.3	30742.3	17740.5	30913	44174.7	24916.3	32563.5	35900.4	45772.1	24854.1	44420.3	26773.5	33730.1	30022.6	37891.4	52551.7
HexCer-NS d34:2; [M+H]+@5.77	HexCer-NS d34:2; [M+H]+@5.77	698.557	698.558	5.77	37.1135	3647.15	2491.59	2648.95	5936.65	4328.3	5017.88	5399.44	3750.03	4272.96	5358.89	7753.16	4204.89	472.169	2101.61	12066.2	7314.53	9103.65	14167.1	3467.6	5573.5	12874.4	4909.2	7756.35	6753.36	2414.61	10671.8	3116.66	N/A	13869.6	5735.95	3979.83	2809.92	5087.43	5502.5	7494.33	3755.7	8887.04	2119.25	8978.14	3827.58	7374.32	9439.45	7120.74	7400.11
HexCer-NS d38:1; [M+H]+@7.45	HexCer-NS d38:1; [M+H]+@7.45	756.635	756.636	7.45	15.1118	14626.4	9658.62	8145.21	10169.9	5101.41	13137.5	11776.9	6262.73	4107.86	7225.77	5083.68	8476.87	8177.71	8021.57	7819.75	11700.5	16212.4	14239.7	9831.18	5253.37	6601.91	9664.39	11852.3	3698.53	10498.2	6592.33	8230.2	4484.76	10874	16161.4	5815.23	8168.81	4797.37	4350.37	5410.8	10518	5655.73	6040.29	9430.49	4068.39	7680.36	10267.7	11913.2	6524.22
HexCer-NS d40:1; [M+H]+@8.01	HexCer-NS d40:1; [M+H]+@8.01	784.666	784.667	8.01	15.4358	49625.8	40366.1	33300.7	37364.2	40723.1	37997.2	31197.4	49764	38196.4	41711.1	26248	40943.3	27060.9	35400	70354.9	65088.3	54433.4	80766.6	61978.4	32557.8	52686.3	43200.4	78277.3	42652.9	28761.3	40146.1	39690.4	29926.6	82867.1	43355.2	28980.2	33810.9	50529.7	29401.4	30229.1	48086.8	59767.6	54306.2	42045.4	36133.6	53166.8	43168.7	47958.3	50765.6
HexCer-NS d41:1; [M+H]+@8.26	HexCer-NS d41:1; [M+H]+@8.26	798.682	798.683	8.26	21.6331	23757.5	31249.1	30433	27145.6	27112.8	26896.4	30927.4	40551.2	38033.1	38647.1	18577.2	35856.8	30574.5	34005.5	65439.6	63662.7	56536.9	62860.9	43895.9	27982.1	59803.8	40253.6	52000.1	38162.3	23548.6	31180.2	42831	32749.9	66426.6	37274.5	33210.2	27014.7	46701.5	36587.1	29293.4	35271.7	38736.9	36441.6	54370.5	29572.6	33445	37353.1	45855.8	45644.5
HexCer-NS d42:1; [M+H]+@8.48	HexCer-NS d42:1; [M+H]+@8.48	812.697	812.698	8.48	10.2283	94549.4	92157.5	84533.9	83281	88521.9	72808.5	86603.7	117028	98526.6	89773	72699.8	112639	88824.5	103465	162412	121951	147755	137992	132914	78533.7	167657	116294	148549	85253	83504.8	120084	116661	92025	194053	90739.1	77111.9	72387.2	122447	88943.9	83766.1	110104	122039	139995	102015	89945	126966	93498.5	129217	165499
LPC 14:0;@1.14	LPC 14:0;@1.14	468.308	468.31	1.14	11.59	156771	152941	159866	168848	165741	155032	152626	34728.8	14410.8	91116.6	26842.5	68553.6	50181.6	46443.2	61389	36197.9	3759.78	45359.3	75462.2	151158	95540.7	60584.1	168368	33534.8	40126.4	79566.3	52661.2	17378.8	67023	47102.7	40814.8	23611.7	51008.9	74234.3	19038.9	10793.6	47492	104674	52088.8	10846.5	44997.9	35264.8	64500.9	38336.5
LPC 15:0;@1.35	LPC 15:0;@1.35	482.324	482.325	1.35	15.4267	156865	133215	152865	148808	140338	140419	152047	88387.9	18937.9	96765.2	37255.3	82734.5	57870.5	52071.1	80357	87122.6	12712	49144.6	75424.6	118736	118210	66838.7	128329	100853	54372.1	131882	61383.9	45550.8	65155.2	33360.8	89142.4	37611	62866.5	87656.6	27817.1	18666.7	71892.6	115756	81495.8	36235	31336.1	47373.7	41744	60298.1
LPC 16:0;@1.75	LPC 16:0;@1.75	496.34	496.341	1.75	8.75371	2.38619e+07	2.17647e+07	2.30301e+07	2.22495e+07	2.45097e+07	2.26419e+07	2.20141e+07	2.53237e+07	1.34694e+07	3.08948e+07	1.31535e+07	2.01476e+07	1.68466e+07	2.49494e+07	2.74403e+07	3.52819e+07	1.06796e+07	2.92219e+07	3.77673e+07	2.92403e+07	2.22081e+07	2.09441e+07	4.21415e+07	2.66715e+07	1.82568e+07	3.87136e+07	2.01013e+07	1.96778e+07	2.52441e+07	1.89662e+07	2.63505e+07	2.04374e+07	2.78132e+07	2.47783e+07	1.66612e+07	1.33476e+07	2.15876e+07	2.84655e+07	1.97953e+07	1.40973e+07	3.09246e+07	2.53308e+07	3.259e+07	1.971e+07
LPC 16:0;@3.14	LPC 16:0;@3.14	496.34	496.341	3.14	46.2059	27260.9	N/A	39720.1	72748.3	N/A	44994.2	53185.4	84300	28847.6	N/A	N/A	N/A	N/A	N/A	N/A	N/A	31247.9	N/A	N/A	N/A	N/A	N/A	N/A	N/A	N/A	N/A	70198.7	N/A	N/A	N/A	N/A	N/A	N/A	N/A	N/A	N/A	25977.4	N/A	12769.7	N/A	N/A	71989.6	N/A	N/A
LPC 16:1;@1.35	LPC 16:1;@1.35	494.324	494.325	1.35	9.20707	521232	468500	473289	513694	532542	489992	524717	194608	120996	321309	115071	207573	185652	132729	254949	226181	27881.2	125322	171796	345695	176460	155027	423921	141984	134225	323027	123010	80638.7	165676	138503	177295	76406.9	128314	292913	89706.5	48323.9	124970	200695	175380	91560.9	151113	96361.2	167267	135411
LPC 17:1;@1.68	LPC 17:1;@1.68	508.34	508.341	1.68	9.58402	69236.2	63921.7	68220.7	66336.5	68666.9	66888.8	57796.2	51717.1	22997.2	51010.7	40432.5	48573.5	40194.4	40233.7	55372.6	52251.1	19075.3	40429.3	48343.5	60704.7	44206.6	40154.7	78424.1	44645	30998.9	80182.3	31963.9	47434.4	31544.3	35276.3	52548.8	27304	29857.2	40654.7	26293.2	19320.4	42157.9	43505.3	44662.1	22622.9	33629.5	41987.8	35979.7	30577.1
LPC 18:0;@2.57	LPC 18:0;@2.57	524.371	524.372	2.57	10.8019	1.35619e+07	1.31695e+07	1.40253e+07	1.31496e+07	1.36748e+07	1.34695e+07	1.36597e+07	1.10965e+07	4.44621e+06	8.7158e+06	5.13284e+06	6.96606e+06	6.90822e+06	8.91614e+06	1.22317e+07	1.56131e+07	6.74731e+06	1.75338e+07	1.54506e+07	9.4304e+06	9.29471e+06	8.64672e+06	1.82908e+07	9.48068e+06	7.24497e+06	2.13433e+07	1.01958e+07	7.22421e+06	9.86614e+06	9.33895e+06	1.03846e+07	7.0532e+06	1.06039e+07	6.95062e+06	8.91604e+06	5.92282e+06	1.18123e+07	1.21299e+07	1.13568e+07	4.24495e+06	1.50606e+07	1.66648e+07	1.60438e+07	6.70672e+06
LPC 18:1;@1.92	LPC 18:1;@1.92	522.356	522.356	1.92	8.57224	5.71515e+06	5.67846e+06	5.63179e+06	5.65068e+06	5.7328e+06	5.71171e+06	5.40272e+06	4.16548e+06	2.89825e+06	3.42557e+06	2.27061e+06	4.01261e+06	2.85092e+06	3.85491e+06	4.3501e+06	5.78819e+06	1.77376e+06	4.26807e+06	5.09311e+06	3.46546e+06	3.39331e+06	3.71443e+06	5.87341e+06	3.50003e+06	3.43206e+06	8.38518e+06	3.07218e+06	2.05465e+06	3.12558e+06	2.94088e+06	4.02872e+06	2.97051e+06	3.4044e+06	2.80544e+06	2.64511e+06	2.02828e+06	3.85377e+06	3.36021e+06	3.93928e+06	2.2683e+06	5.15799e+06	3.79901e+06	4.87064e+06	2.30337e+06
LPC 18:2;@1.44	LPC 18:2;@1.44	520.34	520.341	1.44	7.10357	7.17015e+06	7.00253e+06	7.18991e+06	6.95634e+06	6.93313e+06	6.75269e+06	7.56315e+06	2.41299e+06	1.23395e+06	2.53214e+06	899812	4.01606e+06	1.40248e+06	2.48949e+06	1.97865e+06	2.2745e+06	362273	1.50048e+06	2.57349e+06	3.49221e+06	2.61155e+06	2.61775e+06	4.41604e+06	1.68574e+06	2.44497e+06	3.60074e+06	1.57393e+06	1.45304e+06	1.82719e+06	1.09721e+06	2.02171e+06	1.94807e+06	2.02742e+06	2.17634e+06	776980	1.061e+06	2.11674e+06	3.15021e+06	1.9814e+06	904673	1.69243e+06	1.23586e+06	2.28569e+06	1.07492e+06
LPC 18:3;@1.14	LPC 18:3;@1.14	518.324	518.325	1.14	20.1357	127194	123933	108869	124340	127394	115361	119128	23448.4	10475.8	32171.7	13132.8	55166.8	28196.3	27480.4	24206.8	27155.8	4550.33	24669.4	36349.8	53580.2	34683.5	37566	66798.2	14817.6	30675.6	57130.7	23790.6	13678.6	33895	16717	20872.3	15862.8	24623.9	23204.7	6633.38	10117.1	24907.2	46985.9	26048.8	7371.23	17394.6	17600	31855.2	11746.2
LPC 19:0;@3.01	LPC 19:0;@3.01	538.387	538.388	3.01	12.7538	80940.1	64109.4	61424.6	59996.5	74601.1	56933.5	61234.5	47019.1	19107	35554.2	37258.8	32781.7	37642.9	26723.5	54794.8	54842	33958.1	83541.6	61547.8	36649.9	49684.3	41058.5	58027.3	58931.6	33593.4	89531.2	46557.8	37639.9	31706.1	32092.3	45742.3	32934.9	47196.8	30100.8	46386.2	32876.4	59106.3	41167.2	44637.4	24022.6	45301.3	70679.6	61832	38012.7
LPC 19:1;@2.33	LPC 19:1;@2.33	536.371	536.372	2.33	27.1066	20540.1	21816	29814.8	32508.6	29653.5	20665	31693	16408	10650.3	21199.8	18209.2	21448.1	16555	24927.7	24799.2	34483.2	18528.8	29829.1	36486.4	14559.7	21993.2	23623	32122.4	11459.1	16307.4	53113.3	19386.2	16158	12291.8	19731.1	25428.9	18046.8	18012.3	19403.1	30042.7	4002.53	24234.8	17013.6	18341.9	9733.49	17464.4	31781.7	18983.3	15880
LPC 20:0;@3.54	LPC 20:0;@3.54	552.402	552.403	3.54	14.3257	64437.1	66252.5	58523.7	56399.5	54120	59966	58478	39091	15884.8	26078.6	20266.9	22564.7	24299.2	22389.7	40384.5	41821.7	24223.6	56463.9	47104.6	28181.9	45077.3	33116.7	44526.1	30197	21636.1	69345.2	37100.7	22088.1	38348.9	31523.2	33389.2	22351.6	30669.1	17255.6	23779.6	22586.6	40647.3	32898.3	34241.5	14331.8	43057.4	47173.9	62607.6	22305.9
LPC 20:1;@2.74	LPC 20:1;@2.74	550.387	550.388	2.74	12.7328	131943	106872	119910	117950	114795	109287	116160	96551.8	79456.5	78124.5	78954.5	72116.8	66789.7	92990.4	140762	132515	79196	147544	82454.5	52017.2	79945.8	74138.9	118197	75480.5	78150.2	178390	78787.3	67316.5	69210.8	78889.9	84208.9	66233.5	90107.6	60256.3	99549.8	63335	74894.4	59582.2	94162.3	60232.8	70886.4	121704	103910	70829.5
LPC 20:2;@2.11	LPC 20:2;@2.11	548.371	548.372	2.11	24.8113	112102	137845	120585	112017	114803	146546	110139	112722	80719.5	84254.8	79869.2	87738.9	74853.1	109758	167318	190674	80732.2	208639	208304	98982.3	84890.7	69949.2	159520	116734	89507.5	302984	99430.8	53506.6	104357	101820	105847	96233.2	118111	82848.1	83753.1	59825.8	117223	101982	86225.5	66410.2	178463	114615	147982	57913.9
LPC 20:3;@1.66	LPC 20:3;@1.66	546.356	546.356	1.66	9.42551	625933	611065	593511	617377	653177	554256	597647	395836	478778	418216	213898	341613	278523	473572	663229	624141	132030	332043	788923	505691	371304	262253	596893	415802	302070	987338	249961	177470	477460	367970	582147	415798	427633	341913	286829	197804	342631	393581	306062	197208	798459	358604	395714	256092
LPC 20:4;@1.44	LPC 20:4;@1.44	544.34	544.341	1.44	7.30741	1.90857e+06	1.79369e+06	1.87765e+06	1.90407e+06	1.93267e+06	1.77759e+06	1.96633e+06	1.50667e+06	1.11404e+06	961280	377406	1.32662e+06	636372	1.06157e+06	1.37178e+06	1.55291e+06	674152	962404	2.20801e+06	1.50973e+06	990719	726217	1.26984e+06	1.38963e+06	497804	1.78557e+06	444527	493573	546629	709818	1.68686e+06	695953	851553	858401	808678	480074	800671	1.49905e+06	943540	690727	1.66654e+06	706396	806011	830105
LPC 20:5;@1.17	LPC 20:5;@1.17	542.324	542.325	1.17	12.3889	1.69755e+06	1.46521e+06	1.69514e+06	1.67135e+06	1.63599e+06	1.44618e+06	1.56018e+06	692210	387181	854548	209297	1.08042e+06	451190	694281	647278	645721	102323	533566	643654	859070	737282	809965	1.32603e+06	511453	604368	932477	449451	412847	605209	292834	624022	564183	636641	673080	197048	276170	645374	811986	500267	317769	453409	333067	806880	350606
LPC 22:0;@4.50	LPC 22:0;@4.50	580.434	580.435	4.5	35.4071	11081.7	24299.8	15262.1	15787.5	25574.5	13827.4	14575.3	8586.42	7059.37	2780.31	6966.61	6255.1	4379.47	4918.16	9396.09	14399.2	4074.77	16785.3	15845.8	6841.67	15569.5	7662.75	12004.3	12201.8	6310.86	16283.5	6984.65	5631.39	11083.3	7703.17	10881.4	6049.35	13097.9	N/A	4804.57	4957.14	8428.99	14046	9993.45	3284.03	12407.2	7624.6	12425.6	7165.31
LPC 22:1;@3.58	LPC 22:1;@3.58	578.418	578.419	3.58	32.9786	9944.82	7560.9	11460.8	7432.03	9370.76	8215.32	7443.1	6329.94	3219.83	3405.26	6162.19	4123.52	3097.47	5947.68	7280.94	7826.24	4936.64	7637.4	7363.37	7232.47	6181.39	7040.39	9528.49	7367.66	4045.32	10928.3	4210.2	4989.13	8965.97	5635.45	5935.21	2391.69	7040.15	3685.78	6437.01	3810.25	6557.36	6570.68	8145.05	4182.99	5084.09	7678.73	9198.78	6207.5
LPC 22:4;@1.91	LPC 22:4;@1.91	572.371	572.372	1.91	10.3617	53473.4	70502.3	47894.2	43616.4	62524.7	59916.8	55025.7	45441	58758.1	35656.3	14646.7	26581	23035.1	35659.9	58352.8	58268.9	18381.9	38703.9	99290.9	37405.2	41245.1	36471.5	53581.6	24775.4	26004.5	83365.3	25279.5	23650.8	35097.8	46738.9	53006.4	23185.6	37922.3	22732.1	33193	15439.5	29883.5	70721.5	33916.1	21532.5	113670	39396.9	44207.8	33787.6
LPC 22:5;@1.58	LPC 22:5;@1.58	570.356	570.356	1.58	13.8954	160156	148873	169758	160956	158043	199851	155229	85240.9	212898	73959.5	56702.6	88620.4	57593.3	87521	123756	153138	N/A	63366.9	220669	72672.5	90375.2	74029.7	99482.2	85753.9	48467.1	234495	45763.2	43929	84687.2	95590.9	138471	53294.5	114618	63943.6	72327	33479.7	55973.9	182731	86497.9	55919.6	200180	74954.2	101852	60069.7
LPC 22:6;@1.33	LPC 22:6;@1.33	568.34	568.341	1.33	14.3331	510522	432823	469546	464225	363724	447029	489830	390540	355609	319625	219836	293379	296436	433841	649192	889560	214015	334360	773822	310176	289238	343016	402457	629379	202488	1.10507e+06	179062	225499	436801	298465	562191	331363	336119	330691	223735	74848.4	250925	374205	183922	247610	538468	276490	438458	201842
LPC 24:0;@5.40	LPC 24:0;@5.40	608.465	608.466	5.4	18.986	17950.5	24220.2	23429.6	24474.4	26493.9	22507.7	21253.4	18394	7808.8	13087.3	10082	11912.4	8148.57	16506.7	14837.8	17838.2	14329.3	23742.3	23855.6	24697.4	34380.9	14733.3	15802.1	25921.2	13773.3	30314.7	21937	10781	31971.9	19699.5	12566	5627.13	16682.1	7627.83	8633.4	6555.24	16080.3	23209.5	19774.4	6302.89	16563.1	17959.6	27922	14764.3
LPC 24:1;@4.55	LPC 24:1;@4.55	606.449	606.45	4.55	24.3747	6408.05	11264	10498.4	7745.22	8211.02	3857.44	10428.3	6892.64	5270	6423.47	5283.34	4310.88	2426.16	5978.95	10893.1	8013.85	6590.66	11575.9	13985.7	7799.09	14067.5	6010.9	9472.22	11466.2	5488.26	13342.1	6607.29	4645.43	14390	7021	4896.02	4405.38	8640.06	4367.37	5585.48	4271.7	9530.71	9457.64	6942.38	2474.53	9099.74	11951	13748.4	10255.8
LPE 16:0;@1.76	LPE 16:0;@1.76	454.293	454.294	1.76	9.91174	77962.4	69910	70965.4	75367.5	73937.8	82795.8	73963.1	175911	126603	264704	137163	104261	137929	187565	247720	279321	165451	272415	374648	201752	214822	269565	331405	195233	178009	289580	201957	226549	358284	338353	125920	150099	234671	142300	213814	100546	174287	229937	167988	164046	354888	288415	420212	202269
LPE 18:0;@2.55	LPE 18:0;@2.55	482.324	482.325	2.55	8.69547	205320	205195	206815	197613	224168	209921	193980	299605	217231	334637	198216	180171	234720	350367	435785	525720	392912	617884	736744	306066	309971	375655	569710	300521	249110	538472	384883	359743	519889	542385	251090	297252	437327	256508	521773	203230	416329	378630	305893	212695	588781	637524	653611	296622
LPE 18:1;@1.96	LPE 18:1;@1.96	480.308	480.31	1.96	8.91961	129100	150400	147722	154924	150063	144189	112389	130640	157842	150109	96304.9	150675	126537	183051	188532	192103	78285.3	179933	243809	190185	208389	225379	338143	94202.4	146627	306253	158133	87507.6	177464	177124	121310	131101	164156	118600	143671	62040.1	135872	162529	170152	82308.8	264128	186083	358397	108143
LPE 18:2;@1.43	LPE 18:2;@1.43	478.293	478.294	1.43	11.0906	188013	176947	177157	172502	160176	170094	172094	51265.9	72397	83346	33759.9	136195	61027.1	91947.6	56405.2	59708.1	14256.2	51376.5	116123	125831	122711	191711	216353	41616.9	116051	112405	62253.5	64605.7	153296	94321.2	78245.2	73512.7	72138.7	65879.6	26865.3	35835.2	81611.1	93362.6	109345	27982.9	92775.9	52140	111439	35441.8
LPE 20:1;@2.79	LPE 20:1;@2.79	508.34	508.341	2.79	19.2389	6370.89	5780	5342.85	6761.55	3554.5	8993.52	4383.04	6658.23	5187.99	5240.78	4705.44	3422.68	4822.14	4399.65	7174.74	8106.36	4605.56	7483.16	7232.22	2011.41	3219.53	2344.09	8689.17	7124.54	5226.86	17235.8	4565.58	5716.47	4557.98	9535.4	2832.58	4748.97	6972.35	4650.02	5674.91	2388.21	7349.21	4399.27	12439.8	2670.82	8116.14	7702.04	11072.1	10250.5
LPE 20:4;@1.39	LPE 20:4;@1.39	502.293	502.294	1.39	7.46041	156344	118119	138373	125707	119322	125923	133761	94471.6	142066	73527	34055	83619.3	53672.6	88291.7	115884	91838.3	51086.1	82358.8	162564	121329	124513	108075	129890	74571.3	65312.5	133191	46863.2	73276	97678.6	153336	110438	62207.3	79658.2	55025.8	68952.4	35305.9	90825	96089.9	137700	54350.8	187390	85307.9	95185.6	61699.8
LPE 22:5;@1.64	LPE 22:5;@1.64	528.308	528.309	1.64	25.8555	34460.7	16591.2	28816.8	22439.7	35060.9	28563.4	25032.3	20599.5	58616.2	18336.1	19118.9	25260.4	19591.1	28346.7	25597.5	19022.1	11400.1	23255.2	52813.5	38308.4	34923.2	31302.7	45756.4	17925	21374.7	49371.4	22378.1	16282.1	32719.8	35208.7	33578.9	12383.4	27497.2	21769.4	17475.3	6485.8	17528.7	25865.6	30775.2	17001.4	67680	21303	41457.4	14251.9
LPE 22:6;@1.33	LPE 22:6;@1.33	526.293	526.294	1.33	4.39433	72539.3	74083.7	95073.4	91285.9	74861.8	85411.8	76786.6	88331.1	180058	70346.1	81639.8	89080.2	81768.4	137673	157272	200680	69787.4	97355.7	252769	104737	98520	164067	109520	140293	59226.4	261805	52905.3	91288.3	189688	104678	172070	73341.5	111327	98084	80838.1	21483.8	62715.7	96206.1	55508.7	66214.2	145962	70227.2	157690	47156.1
PC 16:0e; [M+H]+@1.65	PC 16:0e; [M+H]+@1.65	496.34	496.341	1.65	8.75371	2.38619e+07	2.17647e+07	2.30301e+07	2.22495e+07	2.45097e+07	2.26419e+07	2.20141e+07	2.53237e+07	1.34694e+07	3.08948e+07	1.31535e+07	2.01476e+07	1.68466e+07	2.49494e+07	2.74403e+07	3.52819e+07	1.06796e+07	2.92219e+07	3.77673e+07	2.92403e+07	2.22081e+07	2.09441e+07	4.21415e+07	2.66715e+07	1.82568e+07	3.87136e+07	2.01013e+07	1.96778e+07	2.52441e+07	1.89662e+07	2.63505e+07	2.04374e+07	2.78132e+07	2.47783e+07	1.66612e+07	1.33476e+07	2.15876e+07	2.84655e+07	1.97953e+07	1.40973e+07	3.09246e+07	2.53308e+07	3.259e+07	1.971e+07
PC 16:0e; [M+H]+@3.20	PC 16:0e; [M+H]+@3.20	496.34	496.341	3.2	46.2059	27260.9	N/A	39720.1	72748.3	N/A	44994.2	53185.4	84300	28847.6	N/A	N/A	N/A	N/A	N/A	N/A	N/A	31247.9	N/A	N/A	N/A	N/A	N/A	N/A	N/A	N/A	N/A	70198.7	N/A	N/A	N/A	N/A	N/A	N/A	N/A	N/A	N/A	25977.4	N/A	12769.7	N/A	N/A	71989.6	N/A	N/A
PC 16:1e; [M+H]+@1.27	PC 16:1e; [M+H]+@1.27	494.324	494.325	1.27	9.20707	521232	468500	473289	513694	532542	489992	524717	194608	120996	321309	115071	207573	185652	132729	254949	226181	27881.2	125322	171796	345695	176460	155027	423921	141984	134225	323027	123010	80638.7	165676	138503	177295	76406.9	128314	292913	89706.5	48323.9	124970	200695	175380	91560.9	151113	96361.2	167267	135411
PC 17:1; [M+H]+@2.01	PC 17:1; [M+H]+@2.01	522.319	522.32	2.01	32.1699	14208.7	14699.3	20712.8	9559.85	13012.2	22043.3	10594.1	19874.2	8957.49	20343.2	7504.79	14678.3	12930.6	10642.5	10819.5	11591	5823.94	7277.9	23182.3	7266.52	12939.7	13668.6	8778.93	10737.8	18716.4	21579.2	16331.3	6526.39	4426	18597.9	19242	12988.1	13472.5	11438.9	13074.5	6144.51	14328.7	9731.64	10684.9	13327.6	12483.1	10935.1	N/A	15132.8
PC 17:1e; [M+H]+@1.58	PC 17:1e; [M+H]+@1.58	508.34	508.341	1.58	9.58402	69236.2	63921.7	68220.7	66336.5	68666.9	66888.8	57796.2	51717.1	22997.2	51010.7	40432.5	48573.5	40194.4	40233.7	55372.6	52251.1	19075.3	40429.3	48343.5	60704.7	44206.6	40154.7	78424.1	44645	30998.9	80182.3	31963.9	47434.4	31544.3	35276.3	52548.8	27304	29857.2	40654.7	26293.2	19320.4	42157.9	43505.3	44662.1	22622.9	33629.5	41987.8	35979.7	30577.1
PC 18:0; [M+H]+@2.83	PC 18:0; [M+H]+@2.83	538.35	538.351	2.83	36.9782	3473.53	9975.71	9484.89	6236.79	3952.12	9851.96	10986.8	1589.46	N/A	4661.13	566.668	550.212	N/A	681.609	702.24	765.504	113.817	5265.19	532.586	863.981	556.932	353.934	9017.07	2056.54	910.151	2174.76	790.619	607.927	1768.16	N/A	507.555	765.716	1758.52	N/A	563.699	332.957	787.878	713.491	2085.36	388.292	3277.93	623.52	N/A	N/A
PC 18:0e; [M+H]+@2.42	PC 18:0e; [M+H]+@2.42	524.371	524.372	2.42	10.8019	1.35619e+07	1.31695e+07	1.40253e+07	1.31496e+07	1.36748e+07	1.34695e+07	1.36597e+07	1.10965e+07	4.44621e+06	8.7158e+06	5.13284e+06	6.96606e+06	6.90822e+06	8.91614e+06	1.22317e+07	1.56131e+07	6.74731e+06	1.75338e+07	1.54506e+07	9.4304e+06	9.29471e+06	8.64672e+06	1.82908e+07	9.48068e+06	7.24497e+06	2.13433e+07	1.01958e+07	7.22421e+06	9.86614e+06	9.33895e+06	1.03846e+07	7.0532e+06	1.06039e+07	6.95062e+06	8.91604e+06	5.92282e+06	1.18123e+07	1.21299e+07	1.13568e+07	4.24495e+06	1.50606e+07	1.66648e+07	1.60438e+07	6.70672e+06
PC 18:1; [M+H]+@0.70	PC 18:1; [M+H]+@0.70	536.335	536.336	0.7	65.0475	1881.9	1800.42	582.324	4100.41	1539.06	1754.46	1030.56	1138.07	N/A	1524.35	1360.26	N/A	1930.52	2780.11	1406.1	737.312	3930.01	1204.7	2034.4	2338.11	2484.19	2503.25	2892.38	636.819	N/A	5046.83	N/A	N/A	1219.52	28499.1	1253.14	1681.74	1748.99	2468.29	955.442	11.2883	2696.57	1515.33	54248.7	4049.39	3259.96	5346.06	5716.06	5294.45
PC 18:1e; [M+H]+@1.89	PC 18:1e; [M+H]+@1.89	522.356	522.356	1.89	8.57224	5.71515e+06	5.67846e+06	5.63179e+06	5.65068e+06	5.7328e+06	5.71171e+06	5.40272e+06	4.16548e+06	2.89825e+06	3.42557e+06	2.27061e+06	4.01261e+06	2.85092e+06	3.85491e+06	4.3501e+06	5.78819e+06	1.77376e+06	4.26807e+06	5.09311e+06	3.46546e+06	3.39331e+06	3.71443e+06	5.87341e+06	3.50003e+06	3.43206e+06	8.38518e+06	3.07218e+06	2.05465e+06	3.12558e+06	2.94088e+06	4.02872e+06	2.97051e+06	3.4044e+06	2.80544e+06	2.64511e+06	2.02828e+06	3.85377e+06	3.36021e+06	3.93928e+06	2.2683e+06	5.15799e+06	3.79901e+06	4.87064e+06	2.30337e+06
PC 18:2; [M+H]+@0.70	PC 18:2; [M+H]+@0.70	534.319	534.32	0.7	69.7807	2549.29	1243.41	3440.49	2097.65	7638.5	1687.29	N/A	723.632	2485.42	2738.75	N/A	N/A	N/A	N/A	713.953	N/A	N/A	2209.61	N/A	N/A	N/A	N/A	1584.28	N/A	N/A	N/A	1572.83	420.777	1413.25	13788.4	1445.88	483.747	766.986	N/A	N/A	806.399	301.18	N/A	37594.8	7065.12	3098.95	5270.06	1579.09	2263.31
PC 18:2e; [M+H]+@1.51	PC 18:2e; [M+H]+@1.51	520.34	520.341	1.51	7.10357	7.17015e+06	7.00253e+06	7.18991e+06	6.95634e+06	6.93313e+06	6.75269e+06	7.56315e+06	2.41299e+06	1.23395e+06	2.53214e+06	899812	4.01606e+06	1.40248e+06	2.48949e+06	1.97865e+06	2.2745e+06	362273	1.50048e+06	2.57349e+06	3.49221e+06	2.61155e+06	2.61775e+06	4.41604e+06	1.68574e+06	2.44497e+06	3.60074e+06	1.57393e+06	1.45304e+06	1.82719e+06	1.09721e+06	2.02171e+06	1.94807e+06	2.02742e+06	2.17634e+06	776980	1.061e+06	2.11674e+06	3.15021e+06	1.9814e+06	904673	1.69243e+06	1.23586e+06	2.28569e+06	1.07492e+06
PC 19:0; [M+H]+@3.26	PC 19:0; [M+H]+@3.26	552.366	552.367	3.26	35.1266	2674.86	5019.58	1498.8	4475.38	2389.35	3089.91	N/A	630.069	N/A	N/A	68.2541	946.506	80.9049	517.163	299.153	547.338	295.592	729.066	N/A	1886.12	996.345	1066.65	450.281	667.235	710.979	180.424	744.09	N/A	523.249	1950.54	837.298	937.231	N/A	662.28	235.282	751.972	409.748	475.129	N/A	503.007	1631.09	316.094	1229.8	1176.43
PC 19:0e; [M+H]+@3.01	PC 19:0e; [M+H]+@3.01	538.387	538.388	3.01	12.7538	80940.1	64109.4	61424.6	59996.5	74601.1	56933.5	61234.5	47019.1	19107	35554.2	37258.8	32781.7	37642.9	26723.5	54794.8	54842	33958.1	83541.6	61547.8	36649.9	49684.3	41058.5	58027.3	58931.6	33593.4	89531.2	46557.8	37639.9	31706.1	32092.3	45742.3	32934.9	47196.8	30100.8	46386.2	32876.4	59106.3	41167.2	44637.4	24022.6	45301.3	70679.6	61832	38012.7
PC 19:1; [M+H]+@1.96	PC 19:1; [M+H]+@1.96	550.35	550.351	1.96	54.7248	4187.5	8029.74	5833.22	12651.8	9815.74	9282.2	5711.92	9584.14	9729.97	7504.16	6569.86	4816	9999.66	3275.57	8379.21	12881.7	6261.75	10250.8	6342.49	11506.4	3704.87	5984.98	6031.34	6056.27	4592.5	10119.2	2793.01	5525.77	8285.17	7141.04	9308.78	6990.2	4769.05	6837.74	9287.95	4240.34	4806.07	11673.5	18762.9	9215.71	11997.9	11181	2496.99	7813.31
PC 19:2; [M+H]+@1.46	PC 19:2; [M+H]+@1.46	548.335	548.336	1.46	12.9549	19711	23982.9	22363.4	22154.2	22132.5	22385	22410.3	29341.1	15634.1	19321.1	14144.3	19284.3	21193	14397.5	18261.4	14385.9	20006.1	22853.9	23016.2	28405	20614.9	14308.3	29545.5	20706	17423.4	31239.1	20808.1	22116.5	13870.6	47294	23264.5	17845.6	12756.7	18654.9	15001.5	18878.3	23442.2	26824.7	39048.9	18838.4	43281	29451.6	16287.8	16126.8
PC 20:0; [M+H]+@2.27	PC 20:0; [M+H]+@2.27	566.382	566.383	2.27	47.5422	1673.98	468.552	3693.48	2834.97	183.773	365.331	1357.74	1173.9	6066.94	1084.43	3172.7	3326.49	1251.24	420.11	1276.86	2553.94	4449.69	867.927	1387.61	4076.09	3064.1	5525.16	3752.57	2245.59	1560.14	2399.62	955.756	5735.45	3947.36	44544.8	4307.68	2864.24	1809.3	N/A	N/A	898.532	966.534	1669.08	71799.1	4903.05	335.377	4840.55	4420.19	43003.7
PC 20:0e; [M+H]+@3.53	PC 20:0e; [M+H]+@3.53	552.402	552.403	3.53	14.3257	64437.1	66252.5	58523.7	56399.5	54120	59966	58478	39091	15884.8	26078.6	20266.9	22564.7	24299.2	22389.7	40384.5	41821.7	24223.6	56463.9	47104.6	28181.9	45077.3	33116.7	44526.1	30197	21636.1	69345.2	37100.7	22088.1	38348.9	31523.2	33389.2	22351.6	30669.1	17255.6	23779.6	22586.6	40647.3	32898.3	34241.5	14331.8	43057.4	47173.9	62607.6	22305.9
PC 20:1e; [M+H]+@2.72	PC 20:1e; [M+H]+@2.72	550.387	550.388	2.72	12.7328	131943	106872	119910	117950	114795	109287	116160	96551.8	79456.5	78124.5	78954.5	72116.8	66789.7	92990.4	140762	132515	79196	147544	82454.5	52017.2	79945.8	74138.9	118197	75480.5	78150.2	178390	78787.3	67316.5	69210.8	78889.9	84208.9	66233.5	90107.6	60256.3	99549.8	63335	74894.4	59582.2	94162.3	60232.8	70886.4	121704	103910	70829.5
PC 20:2e; [M+H]+@2.05	PC 20:2e; [M+H]+@2.05	548.371	548.372	2.05	24.8113	112102	137845	120585	112017	114803	146546	110139	112722	80719.5	84254.8	79869.2	87738.9	74853.1	109758	167318	190674	80732.2	208639	208304	98982.3	84890.7	69949.2	159520	116734	89507.5	302984	99430.8	53506.6	104357	101820	105847	96233.2	118111	82848.1	83753.1	59825.8	117223	101982	86225.5	66410.2	178463	114615	147982	57913.9
PC 20:3; [M+H]+@0.84	PC 20:3; [M+H]+@0.84	560.335	560.336	0.84	47.0995	1345.83	517.348	1651.47	637.652	4240.43	364.854	N/A	2247.52	2258.75	1255.23	N/A	3860.41	689.066	1690.2	2339.75	1383.42	2788.17	768.832	1119.52	851.924	3338.07	1315.63	1631.97	2351.08	131.452	6579.08	1145.45	2657.66	479.66	16534.8	N/A	1082.87	994.339	1495.68	3114.61	784.838	1215.09	1848.34	41422.6	N/A	8703.75	5828.24	2901.52	7276.45
PC 20:3e; [M+H]+@1.64	PC 20:3e; [M+H]+@1.64	546.356	546.356	1.64	9.42551	625933	611065	593511	617377	653177	554256	597647	395836	478778	418216	213898	341613	278523	473572	663229	624141	132030	332043	788923	505691	371304	262253	596893	415802	302070	987338	249961	177470	477460	367970	582147	415798	427633	341913	286829	197804	342631	393581	306062	197208	798459	358604	395714	256092
PC 20:4e; [M+H]+@1.31	PC 20:4e; [M+H]+@1.31	544.34	544.341	1.31	7.30741	1.90857e+06	1.79369e+06	1.87765e+06	1.90407e+06	1.93267e+06	1.77759e+06	1.96633e+06	1.50667e+06	1.11404e+06	961280	377406	1.32662e+06	636372	1.06157e+06	1.37178e+06	1.55291e+06	674152	962404	2.20801e+06	1.50973e+06	990719	726217	1.26984e+06	1.38963e+06	497804	1.78557e+06	444527	493573	546629	709818	1.68686e+06	695953	851553	858401	808678	480074	800671	1.49905e+06	943540	690727	1.66654e+06	706396	806011	830105
PC 20:5e; [M+H]+@1.11	PC 20:5e; [M+H]+@1.11	542.324	542.325	1.11	7.91147	144981	N/A	N/A	117015	121409	117497	117754	N/A	N/A	N/A	50111.5	1.08042e+06	N/A	32265.2	33674.4	84145	24657.1	533566	65604.7	38518.1	N/A	N/A	N/A	109893	N/A	N/A	N/A	N/A	N/A	292834	N/A	N/A	29185	N/A	14487.5	6124.82	N/A	N/A	N/A	43638.4	42335.8	N/A	N/A	N/A
PC 21:0; [M+H]+@2.06	PC 21:0; [M+H]+@2.06	580.397	580.398	2.06	37.8653	6547.33	9891.13	N/A	5157.06	8461.85	8471.63	12882.1	9142.56	8754.39	6878.36	14579.3	4593.27	6657.67	7187.73	8057.15	11271.1	14804.4	8223.58	8135.56	7422.7	10469.5	10726.6	5076.57	4491.43	12226.5	13973.7	7469.19	8521	5841.38	78804.9	5878.35	10335.4	9049.36	3841.8	7033.54	7840.34	9460.44	7881.37	120749	17283.3	15478	17487.9	8824.71	22846.1
PC 21:1; [M+H]+@2.47	PC 21:1; [M+H]+@2.47	578.382	578.383	2.47	88.9865	686.427	1214.61	409.524	928.308	1522.56	170.545	113.125	1347.4	982.807	748.712	1276.87	499.08	121.643	929.396	1422.75	861.831	1254.31	901.322	1290.13	1550.38	N/A	3274.58	N/A	3963.52	537.38	3429.81	966.373	N/A	1825.95	46004.4	N/A	360.98	1112.33	333.179	1519.35	1155.49	412.091	855.882	40935.2	3604.62	4324.1	6013.37	591.631	15235.6
PC 21:4; [M+H]+@1.42	PC 21:4; [M+H]+@1.42	572.335	572.336	1.42	10.1418	30516.9	27339.2	26504.3	30933.7	21157	21313	31077.4	32029.7	18458.4	23219.3	13791	31143	20909	16220	24263.9	15992.9	14437.7	24627.5	32392.3	27919.9	18529.2	17075.7	21739.8	25564.9	12400.3	30245.2	16619	27868.5	20689.4	27221.1	27367.3	19607.6	14093.9	15155.8	29284	24031.9	23206.9	33115.4	32543.5	19220.6	31319.7	21166.7	15500.9	23918.9
PC 22:0; [M+H]+@3.48	PC 22:0; [M+H]+@3.48	594.413	594.414	3.48	48.6392	2360.5	3715.36	1724.61	475.138	1512.21	1253.44	1162.61	N/A	1402.43	1628.84	1134.78	N/A	341.562	153.851	486.779	476.151	4221.47	N/A	N/A	1275.06	1996.21	827.686	346.857	N/A	N/A	3086.55	N/A	895.499	633.671	13451.8	2531.54	N/A	N/A	2762.31	680.389	71.2036	367.435	1252.51	22955.3	1845.92	N/A	4648.88	1667.51	9540.34
PC 22:1; [M+H]+@2.92	PC 22:1; [M+H]+@2.92	592.397	592.398	2.92	36.6621	438.858	668.51	1816.95	1436.95	263.315	2283.91	1127.04	220.233	N/A	1944.51	475.644	1065.01	527.088	527.011	1257.51	264.302	2842.38	1484.35	363.843	1848.4	1111.5	755.466	1314.22	538.219	269.416	4446.4	1255.39	1928.82	1710.9	N/A	1088.63	N/A	249.894	757.837	2650.21	1392.14	1069.52	720.058	N/A	2139.6	1570.76	1443.36	2184.43	N/A
PC 22:1e; [M+H]+@3.63	PC 22:1e; [M+H]+@3.63	578.418	578.419	3.63	32.9786	9944.82	7560.9	11460.8	7432.03	9370.76	8215.32	7443.1	6329.94	3219.83	3405.26	6162.19	4123.52	3097.47	5947.68	7280.94	7826.24	4936.64	7637.4	7363.37	7232.47	6181.39	7040.39	9528.49	7367.66	4045.32	10928.3	4210.2	4989.13	8965.97	5635.45	5935.21	2391.69	7040.15	3685.78	6437.01	3810.25	6557.36	6570.68	8145.05	4182.99	5084.09	7678.73	9198.78	6207.5
PC 22:4e; [M+H]+@1.94	PC 22:4e; [M+H]+@1.94	572.371	572.372	1.94	10.3617	53473.4	70502.3	47894.2	43616.4	62524.7	59916.8	55025.7	45441	58758.1	35656.3	14646.7	26581	23035.1	35659.9	58352.8	58268.9	18381.9	38703.9	99290.9	37405.2	41245.1	36471.5	53581.6	24775.4	26004.5	83365.3	25279.5	23650.8	35097.8	46738.9	53006.4	23185.6	37922.3	22732.1	33193	15439.5	29883.5	70721.5	33916.1	21532.5	113670	39396.9	44207.8	33787.6
PC 22:5e; [M+H]+@1.58	PC 22:5e; [M+H]+@1.58	570.356	570.356	1.58	13.8954	160156	148873	169758	160956	158043	199851	155229	85240.9	212898	73959.5	56702.6	88620.4	57593.3	87521	123756	153138	N/A	63366.9	220669	72672.5	90375.2	74029.7	99482.2	85753.9	48467.1	234495	45763.2	43929	84687.2	95590.9	138471	53294.5	114618	63943.6	72327	33479.7	55973.9	182731	86497.9	55919.6	200180	74954.2	101852	60069.7
PC 23:1; [M+H]+@2.42	PC 23:1; [M+H]+@2.42	606.413	606.414	2.42	33.0342	3209.45	3657.73	2735.11	2107.85	3939	2685.26	3169.02	N/A	3267.05	2143.08	2855.9	4289.87	2042.95	2526.45	1867.47	2308.19	N/A	3584.51	4352.92	2465.62	5252.44	1988.85	4103.1	3470.66	1232.13	480.003	2248.55	5385.74	2164.02	99680.6	5286.9	2947.39	2194.15	2994.56	3568.36	1151.58	N/A	4251.66	122106	12411.1	2595.94	13176.8	6028	35939.2
PC 24:0; [M+H]+@4.03	PC 24:0; [M+H]+@4.03	622.444	622.445	4.03	35.5059	3384.15	2329.19	3883.14	1527.43	N/A	877.826	1456.25	694.394	1777.34	728.67	N/A	1038.47	2677.34	818.162	476.522	390.882	4532.17	3952.36	1104.23	2987.5	12571.1	263.267	876.038	822.758	3347.11	664.932	1887.66	1799.26	952.58	20874.9	484.984	3015.69	2555.31	N/A	406.034	1138.63	10485.8	2082.4	30529.4	2517.67	5669.84	9250.11	11781.2	8218.27
PC 24:0e; [M+H]+@5.40	PC 24:0e; [M+H]+@5.40	608.465	608.466	5.4	18.986	17950.5	24220.2	23429.6	24474.4	26493.9	22507.7	21253.4	18394	7808.8	13087.3	10082	11912.4	8148.57	16506.7	14837.8	17838.2	14329.3	23742.3	23855.6	24697.4	34380.9	14733.3	15802.1	25921.2	13773.3	30314.7	21937	10781	31971.9	19699.5	12566	5627.13	16682.1	7627.83	8633.4	6555.24	16080.3	23209.5	19774.4	6302.89	16563.1	17959.6	27922	14764.3
PC 24:1e; [M+H]+@4.52	PC 24:1e; [M+H]+@4.52	606.449	606.45	4.52	24.3747	6408.05	11264	10498.4	7745.22	8211.02	3857.44	10428.3	6892.64	5270	6423.47	5283.34	4310.88	2426.16	5978.95	10893.1	8013.85	6590.66	11575.9	13985.7	7799.09	14067.5	6010.9	9472.22	11466.2	5488.26	13342.1	6607.29	4645.43	14390	7021	4896.02	4405.38	8640.06	4367.37	5585.48	4271.7	9530.71	9457.64	6942.38	2474.53	9099.74	11951	13748.4	10255.8
PC 25:0; [M+H]+@4.52	PC 25:0; [M+H]+@4.52	636.46	636.461	4.52	70.6436	1102.98	588.013	1133.56	712.552	1755.39	480.125	87.6566	459.549	915.739	487.179	184.596	223.524	270.92	442.049	861.032	662.602	N/A	523.588	766.125	463.812	1562.45	649.424	78.6296	704.584	384.766	257.252	266.066	277.431	868.358	8501.89	672.012	560.843	331.572	219.825	2115.58	713.145	514.722	1108.05	5702.29	818.081	1320.07	3467.31	1507.45	4483.65
PC 25:1; [M+H]+@3.19	PC 25:1; [M+H]+@3.19	634.444	634.445	3.19	32.5029	363.724	2110.1	2697.93	2915.41	3824.76	N/A	N/A	N/A	N/A	678.944	388.589	964.437	N/A	1661.85	N/A	2077.6	N/A	2003.71	N/A	N/A	N/A	569.067	N/A	1851.68	3399.25	2006.46	2214.08	N/A	N/A	N/A	1663.07	2788.51	1894.54	2767.87	N/A	2476.36	1732.29	2091.88	19995.3	1785.99	3565.38	6376.6	1903.77	8089.26
PC 25:2; [M+H]+@3.62	PC 25:2; [M+H]+@3.62	632.429	632.43	3.62	19.8552	524.142	1083.09	127.35	346.704	N/A	727.662	N/A	1532.22	1292.7	1048.46	400.933	N/A	175.151	405.213	N/A	1104.7	4075.63	846.005	N/A	N/A	135.325	707.804	815.121	22.6135	474.262	457.057	20.6425	249.835	15.3053	12383.7	497.115	85.9081	111.267	1581.77	71.3443	603.011	292.165	N/A	2867.25	642.101	1758.71	8544.94	N/A	2257.31
PC 26:0; [M+H]+@4.73	PC 26:0; [M+H]+@4.73	650.476	650.477	4.73	32.9165	9717.04	13930.1	7357.19	9766.75	12792.5	6844.38	11164.6	2875.34	984.825	1432.42	1992.81	4001.56	4414.17	1728.06	3546.53	1988.68	1994.69	13508.3	6381.95	7030.34	70250.1	7926.33	3001.83	2210.03	11807.1	3225.39	5379.46	2782.2	11524.7	20546	2006.12	2735.91	3339.81	738.414	1347.77	734.496	25595.5	5728.51	49625.9	2748.44	25130.5	8497.33	34554.7	1856.13
PC 26:2; [M+H]+@4.00	PC 26:2; [M+H]+@4.00	646.444	646.445	4	38.7341	966.985	726.086	186.41	581.362	N/A	480.324	825.725	356.252	569.66	N/A	382.075	574.974	660.267	599.756	145.851	1734.69	7443.68	976.248	955.052	247.682	601.817	783.957	314.084	613.578	400.571	1575.37	1604.74	N/A	542.092	21370.9	396.184	653.586	95.0726	345.558	1311.99	46.1268	970.994	239.009	6725.85	1896.01	4885.88	14651.5	2040.94	3486.32
PC 27:0; [M+H]+@5.13	PC 27:0; [M+H]+@5.13	664.491	664.492	5.13	56.125	1254.11	1615.44	1264.5	1458.04	1439.95	2272.44	2009.95	558.786	708.83	1529.74	1283.22	487.022	1214.29	638.569	2766.18	1619.66	391.833	3125.58	1418.61	1846.84	9658.07	N/A	1278.94	677.938	1267.99	2834.66	2169.85	913.627	1833.1	10901.1	1549.51	943.894	2993.98	427.849	929.905	403.166	2720.59	2516.28	10428.8	1644.44	2551.58	2115.48	4527.56	4310.97
PC 28:0; [M+H]+@5.48	PC 28:0; [M+H]+@5.48	678.507	678.508	5.48	7.21485	45646.9	45952.8	45787.7	34433	51170.3	38220.8	43065.1	23733.5	20668.4	38457.3	40782.8	35912.2	57319.4	42682.3	72605.3	42771.8	9978.36	199133	156093	86100.8	554472	101886	91803.1	41594	131317	92664.5	105248	36005.7	275303	209862	46155.7	35723.3	68310.2	34006.8	22083.3	20373.9	135265	126949	268749	16923.2	315984	87240.2	414150	40112.3
PC 28:1; [M+H]+@4.93	PC 28:1; [M+H]+@4.93	676.491	676.492	4.93	22.0174	3348.95	1882.94	4989.26	4726.83	8132.82	5700.5	4640.57	1693.9	3334.06	2649.71	2993.09	5099.28	3883.77	6466.59	4037.7	N/A	5574.63	9910.99	10709.9	6875.38	51313	9583.61	8307.62	2525.94	9037.66	5202.2	7181.92	N/A	18987.6	32525.1	3880.24	1932.71	2514.14	N/A	4845.47	1232.28	7909.11	4115.13	27140.9	2603.48	21025.6	16034.5	26019.6	6350.11
PC 28:2; [M+H]+@3.56	PC 28:2; [M+H]+@3.56	674.476	674.477	3.56	38.7138	502.314	N/A	815.099	1164.5	671.602	317.162	N/A	878.714	389.402	N/A	328.643	80.9288	295.504	N/A	N/A	44.3564	1057.94	269.493	570.783	1403.85	N/A	N/A	1015.59	1156.58	529.595	1633.52	N/A	1464.49	368.062	N/A	487.106	543.672	439.225	191.364	572.57	287.575	329.615	N/A	8943.55	883.417	1355.73	2597.23	1002.64	4934.59
PC 28:3; [M+H]+@4.31	PC 28:3; [M+H]+@4.31	672.46	672.461	4.31	45.4585	347.291	67.5007	797.09	113.037	173.917	N/A	294.538	N/A	315.837	301.415	45.1331	995.585	509.839	1014.88	1553.77	1702.1	6905.84	300.569	N/A	N/A	N/A	884.718	1140.09	1992.27	120.812	1384.29	166.115	307.477	97.0552	24864.6	1073.22	122.063	N/A	1145.36	277.719	591.051	156.753	453.661	2317.48	1014.65	6282.12	13615.9	9063.27	244.932
PC 29:0; [M+H]+@5.84	PC 29:0; [M+H]+@5.84	692.523	692.524	5.84	17.7658	9961.2	15077.6	10953.2	15590.8	15702.8	11411.6	10666.6	6347.92	7565.28	10735.2	13605.8	9355.8	17833.7	12233.5	22802.9	15563.2	5509.3	22823.7	26384.6	26632.2	90863.5	29344.3	20866.4	27026	14005.2	24204.3	22413.7	12913.9	60702.7	40394.3	19000.4	10215.4	13921.4	9255.64	13478.6	4999.92	23343.2	18682.4	39615.2	6346.39	22062.7	37811.4	36465.8	19231.4
PC 29:1; [M+H]+@5.26	PC 29:1; [M+H]+@5.26	690.507	690.508	5.26	71.1888	1017.15	1191.96	544.986	1079.29	879.736	1334.61	619.624	678.751	N/A	N/A	1485.42	N/A	N/A	4492.86	1367.33	2619.51	2670.75	3251.11	2272.6	1087.63	9912.75	1833.51	1813.37	1015	724.005	N/A	N/A	2311.94	4865.88	9445.33	5874.05	1861.27	1336.08	N/A	N/A	744.26	3205.68	1001.48	18026.8	N/A	911.33	834.871	1266.1	6882.17
PC 30:0; [M+H]+@6.15	PC 30:0; [M+H]+@6.15	706.538	706.539	6.15	11.9669	443344	457067	460770	444543	460913	469365	409056	440416	549851	570739	471358	492145	726349	725441	1.00269e+06	764312	391934	1.23239e+06	1.62398e+06	803150	1.82143e+06	1.08076e+06	1.39732e+06	658059	767254	743487	781736	570223	1.67507e+06	1.4641e+06	655023	523640	822397	477379	604721	391329	863074	938257	964724	472583	1.38251e+06	824334	1.4273e+06	686176
PC 30:1; [M+H]+@5.62	PC 30:1; [M+H]+@5.62	704.523	704.524	5.62	7.30525	72051.2	74651.1	64988.3	73994.8	68164	69659.7	63985.3	65375.3	107803	93205.2	99114.6	54538.4	173203	106672	220959	129080	31081.2	258039	299888	199336	632326	308630	273804	105061	169920	316195	155032	79203.9	907210	529292	131098	62832.8	137461	70024.8	103242	36275.7	122689	112266	263828	29348.6	597782	224253	543227	115433
PC 30:1; [M+H]+@6.72	PC 30:1; [M+H]+@6.72	704.523	704.524	6.72	29.3161	975.388	2207.01	2484.1	N/A	3719.6	3821.71	4663.65	3541.51	7608.36	5829.83	7371.1	6799.37	9762.44	4024.53	7949.36	3614.12	6049.85	8820.62	5920.53	8421.17	10224.3	6633.29	11719.5	7535.83	4914.4	3132.63	5085.94	3841.06	14118.8	21983.6	2942.85	5067.76	1369.55	4448.74	7263.73	3774.79	5793.49	1987.03	6519.02	8068.3	10776.8	4303.16	5934.5	5867.38
PC 30:1e; [M+H]+@6.52	PC 30:1e; [M+H]+@6.52	690.543	690.544	6.52	46.0322	13418.8	9129.64	N/A	14629.8	15588.1	12809	10785.2	9752.02	4150.27	14901.5	11385.3	5542.4	6069.52	15276.7	N/A	17671.1	4257.12	10614.6	12829.6	4902.36	11637.5	12523.7	4714.93	17908.7	12158.8	15611.4	9239.28	14419.1	13931.3	10099.5	4450.66	2791.08	14124.6	6586.88	9121.22	7371.7	16730.3	8396.66	N/A	14574.8	N/A	8924.36	5452.2	7923.43
PC 30:2; [M+H]+@5.13	PC 30:2; [M+H]+@5.13	702.507	702.508	5.13	36.3716	14337.6	19189.4	15494.2	12013	15311.2	17071	12054.3	N/A	14390.2	N/A	5327.57	9796.48	15008.7	13077.2	8473.09	7035.86	8158.8	33262.9	13732.3	13447.2	129754	26341.1	22891.6	10190.9	37013.9	28514.8	16761.8	10449.9	30379.8	28168.5	21480.5	4458.25	12269.1	N/A	11942.6	6425.67	36656.2	18464	57010.5	2220.39	33019.8	24138.1	73847.4	N/A
PC 30:3; [M+H]+@4.65	PC 30:3; [M+H]+@4.65	700.491	700.492	4.65	66.628	1724.63	334.282	1863.01	393.884	1581.28	N/A	437.2	180.66	N/A	984.498	N/A	994.314	642.721	1176.6	1888.01	1745.44	1601.35	N/A	1603.98	2188.61	10945.4	1155.53	N/A	N/A	3152.67	1381.44	1909.4	1535.94	N/A	N/A	1067.97	1801.67	2527.58	356.497	N/A	490.989	2490.8	3918.92	9569.67	921.91	3820.12	964.539	3038.46	1850.37
PC 31:0; [M+H]+@6.47	PC 31:0; [M+H]+@6.47	720.554	720.555	6.47	18.0572	76427.4	62688.4	66278.3	74671.5	69308.2	75304.5	71220.7	31012.7	35275.6	34914.8	47472.5	35686.9	51056	31007.3	30129	43198	27642.7	46266.4	53816.7	39291.3	93649.5	59255.4	36614.3	51986.7	70352.1	54521.6	52966.5	30569.2	52962.7	78018.1	50937.8	39937	49042.8	36928.1	32209.4	36450.4	64574.2	56435.3	76818.5	45301.7	39586	53579	35472.6	57276.4
PC 31:1; [M+H]+@6.02	PC 31:1; [M+H]+@6.02	718.538	718.539	6.02	14.4062	N/A	18654.6	22814.8	N/A	19706.3	18399.6	12526.1	21143.7	30168	33530.1	41817.6	22796.1	47575.7	20086.7	46109.3	40675.8	13082	30701	30585.3	37282.5	82315.3	56903.4	59402.7	29997.8	32516.8	72193.7	30458.8	21786.2	113491	70094.3	46700.1	23909.6	22619.7	24318.1	39908.7	N/A	20333.8	26563.2	42049.2	21470.6	55033.6	49858.8	38973.2	22592.7
PC 32:0; [M+H]+@5.62	PC 32:0; [M+H]+@5.62	734.569	734.571	5.62	24.5694	3558.03	10794.8	8003.06	10580	8517.93	7891.75	9226.03	11876.1	N/A	20194.4	10365.2	12720.8	9102.06	11956	22480	11515.2	15750.6	11106.5	10160.8	2864.44	23456.3	13993.6	11630.2	22615	9120.32	16747.7	10785.1	15161.7	23291.6	12035.9	18932.2	15861	N/A	16329.6	15046.3	12330.5	14445.4	12110.5	17324.5	N/A	22500.1	35156.9	N/A	15702.9
PC 32:0; [M+H]+@6.81	PC 32:0; [M+H]+@6.81	734.569	734.571	6.81	15.6618	1.666e+06	1.6069e+06	1.54084e+06	1.55367e+06	1.55431e+06	1.50987e+06	1.5141e+06	1.71027e+06	1.49179e+06	2.2591e+06	1.90732e+06	1.80144e+06	1.56725e+06	2.31324e+06	2.00745e+06	2.3972e+06	2.67659e+06	2.90476e+06	2.49455e+06	1.93213e+06	2.2738e+06	2.1703e+06	2.84431e+06	2.18134e+06	1.73393e+06	1.4141e+06	2.1027e+06	2.11441e+06	2.44529e+06	2.1194e+06	1.61079e+06	1.5374e+06	2.55455e+06	1.72983e+06	1.8559e+06	1.99514e+06	2.1328e+06	2.65517e+06	1.86147e+06	1.94594e+06	2.07428e+06	1.85552e+06	2.62344e+06	2.60725e+06
PC 32:1; [M+H]+@5.05	PC 32:1; [M+H]+@5.05	732.554	732.555	5.05	51.5379	1048.49	2183.44	2135.57	1017.26	N/A	3063.41	N/A	8138.77	N/A	4216.05	4687.58	N/A	N/A	4263.53	14926.9	3285.52	2379.69	14059.2	7539	6651.33	4677.04	N/A	N/A	5408.49	4669.59	6819.44	2383.83	N/A	9739.5	8736.71	4002.92	N/A	3708.78	29995.4	N/A	3275.34	2989.17	N/A	12380.3	N/A	6392.43	6113.63	45730.2	N/A
PC 32:1; [M+H]+@6.27	PC 32:1; [M+H]+@6.27	732.554	732.555	6.27	7.56199	1.54192e+06	1.46284e+06	1.46742e+06	1.4483e+06	1.43935e+06	1.44976e+06	1.38737e+06	1.33636e+06	3.77704e+06	2.44659e+06	2.47602e+06	1.25481e+06	3.04553e+06	2.07177e+06	2.2044e+06	2.34069e+06	725042	2.23818e+06	4.22331e+06	2.46987e+06	3.03984e+06	4.20372e+06	3.59609e+06	1.61255e+06	2.67728e+06	3.52452e+06	2.23601e+06	2.11126e+06	9.76496e+06	7.83888e+06	2.12854e+06	2.22437e+06	2.41381e+06	2.00019e+06	2.43104e+06	1.69457e+06	1.57112e+06	1.43317e+06	2.5756e+06	1.28286e+06	9.25623e+06	2.93445e+06	5.82451e+06	2.47688e+06
PC 32:1e; [M+H]+@6.86	PC 32:1e; [M+H]+@6.86	718.575	718.576	6.86	16.6886	175483	155322	156316	175473	170180	138722	139130	148354	116827	205166	134142	178469	145792	169049	255843	185539	177892	204699	284153	156909	151116	184338	170618	268505	109634	173447	143741	191361	162579	151180	177559	97484.6	177515	112605	162557	161609	154868	192912	147381	151604	179225	175859	159326	264650
PC 32:2; [M+H]+@5.86	PC 32:2; [M+H]+@5.86	730.538	730.539	5.86	8.44357	829135	918390	900476	906819	865419	879306	839495	1.21553e+06	1.06703e+06	993576	1.22486e+06	1.00617e+06	2.02809e+06	1.43335e+06	2.69059e+06	2.13094e+06	662512	3.69286e+06	1.65787e+06	2.23052e+06	4.13023e+06	1.72106e+06	3.51052e+06	1.49854e+06	1.69381e+06	2.95447e+06	3.37362e+06	1.55628e+06	3.45607e+06	2.03226e+06	2.24507e+06	1.08117e+06	1.61416e+06	1.65384e+06	1.15329e+06	479850	1.86082e+06	1.36258e+06	2.27165e+06	666296	1.89517e+06	2.65267e+06	3.76844e+06	1.36599e+06
PC 32:2e; [M+H]+@6.28	PC 32:2e; [M+H]+@6.28	716.559	716.56	6.28	49.1888	12162.2	N/A	17058.4	N/A	11811.7	21244.4	N/A	24301.4	42609	28575.2	N/A	28596.6	22442.9	24311	34850.8	22366.2	26317.7	56163.3	55132.6	N/A	41211.8	24546.1	37428.1	69642.1	20742	38335.3	58224.6	20404.1	73894.8	39347.5	32984.4	13939.9	7266.02	10060.2	15111.9	16252.2	29180.8	18798.3	32067.6	14737.3	15643.1	37637.2	36852.1	10742.7
PC 32:3; [M+H]+@5.35	PC 32:3; [M+H]+@5.35	728.523	728.524	5.35	25.9625	30895.7	32803.6	28394	19863.3	28775	20223.2	30057.9	13890.5	43469	23770.1	33725.5	35180.5	71362.2	33870	56221.3	38865.4	16911.9	93394.4	60708.9	61810.6	146494	62628.8	90513.9	45780.3	35135.9	86896.9	92265.7	19034.9	145481	66532.9	47034.1	24319.4	41993.8	37983.3	38114.9	17148.9	55128.2	39419	64208	10141.7	53411.1	66175.5	107115	39509.3
PC 32:5e; [M+H]+@5.95	PC 32:5e; [M+H]+@5.95	710.512	710.513	5.95	59.6561	N/A	N/A	N/A	N/A	1369.37	2785.44	N/A	2773.24	182.183	2755.8	419.855	N/A	N/A	575.89	180.845	1860.28	1080.47	N/A	N/A	364.574	1008.03	1370.79	506.899	1305.83	204.32	1980.27	3675.04	635.788	N/A	3431.35	N/A	N/A	45.7586	1610.46	2302.29	605.495	N/A	143.249	1896.55	866.582	1020.95	1813.67	2256.29	874.732
PC 33:0; [M+H]+@8.00	PC 33:0; [M+H]+@8.00	748.585	748.586	8	43.7568	18691.8	14321.6	15894.7	13288	23378.8	21947	10326.2	6180.49	8775.66	15567.9	10414.5	10044	9449.62	5184.48	11423.4	8626.22	9936.48	8069.77	6422.05	10453.8	N/A	4712.79	9115.89	6887.82	12054	8500.46	8734.21	11949.7	12587	N/A	7718.92	8891.21	8283.13	11619.3	11421.5	10093.1	9009.95	13343.4	12296.5	10803.4	8462.33	7421.66	7197.2	N/A
PC 33:0e; [M+H]+@7.63	PC 33:0e; [M+H]+@7.63	734.606	734.607	7.63	30.8899	7884.92	10883.2	9435.18	12621	N/A	15188.2	15474.3	11675.8	9254.95	12208.7	8907.49	9085.92	9810.3	23841.8	14711.9	15407.2	N/A	13890.1	11845.6	16565	15413.5	8309.98	17302	9918.45	6648.39	7903.8	18601.3	N/A	6729.03	8991.28	14851.1	N/A	10798.2	13252	9991.71	8162.87	12862.1	N/A	14153.7	14097.1	9114.29	10088.1	N/A	20827.1
PC 33:1; [M+H]+@6.59	PC 33:1; [M+H]+@6.59	746.569	746.571	6.59	9.98783	446733	408713	387296	359461	333307	375436	374196	382267	494149	463179	436399	375526	588962	347122	393989	466409	309550	373575	541818	442076	553444	596517	490206	565797	350150	538667	389200	445368	656697	635675	527040	291753	378799	325980	438074	258097	333887	405307	516119	411320	542897	544641	354085	619717
PC 33:2; [M+H]+@6.15	PC 33:2; [M+H]+@6.15	744.554	744.555	6.15	6.01501	585545	548868	581038	594238	617586	632145	571675	888842	608363	777422	741302	658489	890470	699856	1.38515e+06	962286	664107	1.061e+06	419306	783339	1.11911e+06	764432	1.13659e+06	917361	815473	892214	985882	1.22144e+06	658320	526314	1.04111e+06	612982	737481	949675	822078	434293	822328	632992	801100	692815	381074	971793	407186	841062
PC 33:2e; [M+H]+@5.73	PC 33:2e; [M+H]+@5.73	730.575	730.576	5.73	10.5212	10618.5	12759.1	12235.7	9918.31	8831.16	11866.2	9556.49	14728.7	12085.8	12099.7	9222.74	11910.4	20796.5	13691.8	30179.8	20583.5	13885.3	28776.3	18426.6	20262.3	36330.6	23441.2	30862.6	19744.3	16311.6	29604.7	31447.5	20847.9	29536.6	15536.2	19985.6	15381.4	17355.5	16534.2	14264.8	7691.68	24113.1	13871.2	20733.8	13404.5	16606.1	25609.4	N/A	16965.3
PC 33:3; [M+H]+@5.83	PC 33:3; [M+H]+@5.83	742.538	742.539	5.83	20.7514	32576.6	21023.4	20812.2	19702.9	20180.2	18282	27849.6	19690	21592.9	17095.3	33105.4	23167.9	41970.1	31090.4	39991.6	49692	17304.7	38164.1	21084.1	41015.3	103252	38643.4	50580.5	29260.7	25749	57568.7	32441.4	52436.4	78833.4	39606	36237.5	28092	27963.3	18467.8	17786	N/A	22022.7	25596.7	45519.5	24080.7	25942.6	48400.9	32597.6	28257.6
PC 33:4; [M+H]+@4.53	PC 33:4; [M+H]+@4.53	740.523	740.524	4.53	126.056	N/A	N/A	219.452	N/A	N/A	297.645	2238.92	N/A	1291.8	4081.06	N/A	3189.19	1865.93	N/A	N/A	N/A	25500.2	N/A	N/A	1591.56	N/A	1148.83	N/A	N/A	N/A	N/A	N/A	22686.1	N/A	18112.7	1.46396	5377.14	N/A	327.465	N/A	759.875	11541.7	N/A	10914.7	3101.84	21633.1	N/A	69148.8	5938.6
PC 33:6e; [M+H]+@6.47	PC 33:6e; [M+H]+@6.47	722.512	722.513	6.47	22.7576	23042.8	20078.3	25943.8	23159.5	19207.8	15613.5	18849.5	6969.66	2895.18	7329.29	9984.85	17116.3	9046.79	6711.91	7153.12	14232	4670.68	6860.29	4612.05	13048.4	12011.5	12021	8443.42	12398.3	4734.39	25685.8	3163.04	8555.98	8147.97	16196.2	4235.33	7224.89	4762.91	6208.9	11461.9	4098.28	12065.4	6115.42	9203.15	8921.41	7830.19	5083.83	14125.8	3198.03
PC 34:0; [M+H]+@6.59	PC 34:0; [M+H]+@6.59	762.601	762.602	6.59	13.1657	1.44749e+06	1.28435e+06	1.13827e+06	1.29026e+06	32713.5	1.07397e+06	1.11388e+06	1.38592e+06	1.49093e+06	1.68683e+06	1.74454e+06	1.27918e+06	1.64436e+06	1.60397e+06	1.53527e+06	1.93215e+06	1.36944e+06	1.54056e+06	1.99352e+06	1.21777e+06	1.08603e+06	1.84388e+06	1.97282e+06	1.36629e+06	1.22646e+06	1.41392e+06	1.40653e+06	2.01258e+06	1.94326e+06	1.61128e+06	1.49323e+06	34782.4	1.60113e+06	1.30228e+06	1.59858e+06	1.68305e+06	1.24127e+06	1.34958e+06	1.57231e+06	N/A	1.68065e+06	1.41806e+06	1.72511e+06	1.64924e+06
PC 34:0e; [M+H]+@7.95	PC 34:0e; [M+H]+@7.95	748.621	748.622	7.95	15.3068	40943.2	45583.8	39680.3	44225.2	55862.7	38092.1	39288.1	48982.1	52811.8	59000.3	45245.2	52556.8	39089.3	46147.4	92630.8	54091.1	68347	90316	45271.8	58371.6	59541.8	25429.8	77083.1	47653.4	54914.1	55879.4	73972.5	40729.7	62910.1	66739	64636.4	36964.8	58363	42620.6	47493.2	48417.9	67699.2	50759.2	60009.5	56877.9	50081	79015.5	54922.2	58255.2
PC 34:1; [M+H]+@3.15	PC 34:1; [M+H]+@3.15	760.585	760.586	3.15	19.2172	609.344	1558.52	3010.66	N/A	1989.85	2221.48	N/A	3032.59	11125.6	3788.64	5007.67	10605.4	8889.18	17029.8	10869.1	9648.44	N/A	N/A	5860.04	N/A	14999.3	8341.89	N/A	12201.5	8850.47	12732.3	N/A	N/A	21550.8	N/A	N/A	N/A	7057.92	6520.32	N/A	N/A	9679.14	N/A	7536.58	N/A	1718.33	N/A	21076.8	N/A
PC 34:1e; [M+H]+@7.40	PC 34:1e; [M+H]+@7.40	746.606	746.607	7.4	8.69469	585527	562692	516483	537734	567937	496325	491872	584696	626486	522694	436663	497578	370195	456913	733473	552946	694576	766685	447487	532590	616629	416558	792234	561953	427748	406625	624139	764954	607503	464994	531148	345127	501902	447693	516636	500918	463116	402060	414894	464995	431260	604148	584721	588517
PC 34:2; [M+H]+@0.87	PC 34:2; [M+H]+@0.87	758.569	758.571	0.87	51.3425	N/A	2151.16	258.375	N/A	N/A	559.342	1119.06	N/A	2400.1	1856.43	N/A	501.061	839.592	2031.27	N/A	620.432	5086.6	1315.86	3875.91	544.373	3130.36	401.038	3967.88	2694.18	1171.67	N/A	2798.92	6862.03	N/A	829.085	1658.21	2143.5	580.72	N/A	266.781	1643.84	1056.95	589.32	565.815	N/A	1456.15	2269.18	3920.54	321.717
PC 34:2; [M+H]+@2.76	PC 34:2; [M+H]+@2.76	758.569	758.571	2.76	90.3673	2309.59	9229.29	7794.51	4150.9	N/A	N/A	1787.42	N/A	18179.5	28452.8	33644.6	N/A	N/A	10702.8	20020.1	N/A	19181.6	35383.1	15870	15362.2	N/A	N/A	10270.9	N/A	5593.44	N/A	N/A	40014.5	45767.6	21816.6	20098.9	35906.3	7793.08	N/A	N/A	N/A	N/A	8570.93	N/A	N/A	15142.8	8142.37	15995.4	27329.7
PC 34:2; [M+H]+@3.23	PC 34:2; [M+H]+@3.23	758.569	758.571	3.23	72.8531	979.396	27516.1	N/A	N/A	30694.5	14980.7	24879.3	N/A	22975.7	14395.7	24230.3	43533.6	N/A	19126.6	19356.6	47627.2	11523.5	27552.5	7043.08	N/A	13194.8	N/A	22551.1	69877.6	N/A	25721.1	N/A	52849	N/A	23761	N/A	N/A	7793.08	N/A	60545.7	N/A	36295.6	N/A	26800	N/A	16403.4	N/A	40551.5	23872.5
PC 34:2e; [M+H]+@6.99	PC 34:2e; [M+H]+@6.99	744.59	744.591	6.99	4.83028	552916	560700	548853	569541	561272	505419	546990	667061	323806	380407	387673	536649	369723	382205	458681	318799	379878	526148	308328	458312	435165	372379	513111	338921	388790	470450	554689	436912	377501	432019	469545	453503	396608	299000	328396	467381	566023	412488	391118	382883	436868	693865	522032	309545
PC 34:3; [M+H]+@4.47	PC 34:3; [M+H]+@4.47	756.554	756.555	4.47	26.5933	9867.66	18826	9865.29	13876.2	11957.1	11819.8	8172.99	10340.4	14307.5	18281	13325.5	4621.87	30279.1	11864.5	21128.2	23021.5	172455	29734.9	10969.1	23960.1	15545.5	12650.3	15781	38625.5	N/A	92220.1	12289.3	81546.3	25891.9	189451	18569.2	17464.1	11623.3	29459.2	111391	9977.18	24155.6	32441.4	155360	45844.5	98567.6	220594	176474	119768
PC 34:3e; [M+H]+@6.68	PC 34:3e; [M+H]+@6.68	742.575	742.576	6.68	10.1739	1.09919e+06	1.03767e+06	1.0493e+06	988703	1.0338e+06	961921	970761	1.19376e+06	590887	698664	756782	770521	753850	645502	725803	578983	579850	990850	512278	1.12071e+06	844932	652015	895054	845833	810180	982546	852317	1.08762e+06	576591	712644	758766	638431	635889	588515	666191	655783	944747	923778	667411	550563	822112	1.02467e+06	647707	595739
PC 34:3e; [M+H]+@6.84	PC 34:3e; [M+H]+@6.84	742.575	742.576	6.84	10.1739	1.09919e+06	1.03767e+06	1.0493e+06	988703	1.0338e+06	961921	970761	1.19376e+06	590887	698664	756782	770521	753850	645502	725803	578983	579850	990850	512278	1.12071e+06	844932	652015	895054	845833	810180	982546	852317	1.08762e+06	576591	712644	758766	638431	635889	588515	666191	655783	944747	923778	667411	550563	822112	1.02467e+06	647707	595739
PC 34:4; [M+H]+@5.77	PC 34:4; [M+H]+@5.77	754.538	754.539	5.77	4.85293	361489	337637	356965	373474	356848	349613	323402	377079	260510	217293	266817	344771	643825	341833	714658	489320	138435	707064	610865	775101	1.49078e+06	362039	752523	432209	272866	793627	559477	255399	691165	494529	881671	256711	335904	388564	317231	127062	410190	521311	503071	175013	715311	467573	661731	356128
PC 34:5; [M+H]+@5.33	PC 34:5; [M+H]+@5.33	752.523	752.524	5.33	46.8677	25650	25243.6	19163.4	20650.6	19102.1	20143.2	22371.2	6652.72	N/A	10703.1	26313.2	N/A	22928.8	17041.5	N/A	19387.7	6998.67	20032.4	24628.9	20355.2	38824	N/A	20961	36593.3	6153.06	30967.8	18926.4	N/A	N/A	24543.3	26359.8	6855.68	12743.1	14421.6	6915.8	N/A	17597.9	N/A	22836.9	10176.7	16755.1	13498.2	23090.2	9737.28
PC 35:0; [M+H]+@7.74	PC 35:0; [M+H]+@7.74	776.616	776.617	7.74	47.6726	18274.3	17163	17387.2	11956.6	13898.4	20424.9	N/A	11632.9	11444.7	15944.7	10965.9	13232.8	16128.9	8503.99	14938.4	22687.5	11116.5	N/A	14481.3	N/A	15720.9	11114.2	14904.9	13255.7	8558.56	N/A	11178	11316.2	24323.8	29565.9	8308.72	14649.3	12829.4	13320.3	15053.6	7901.82	19438.4	13398.3	18422.4	11765.3	N/A	23025.6	13377.9	14731.7
PC 35:1; [M+H]+@7.26	PC 35:1; [M+H]+@7.26	774.601	774.602	7.26	11.49	413305	397998	346132	366101	405955	360401	371047	520325	456624	576283	481354	403380	595009	349795	662504	627058	537259	471592	551208	470398	621325	477176	599328	601533	347215	607085	447340	499741	592913	582631	679743	264518	446112	367967	594640	233893	347433	337623	556473	383010	502791	582955	436640	685942
PC 35:1e; [M+H]+@6.46	PC 35:1e; [M+H]+@6.46	760.621	760.622	6.46	29.5196	11050.3	14044.4	12518.9	5666.3	10323.2	16938.9	14379.4	13019.6	11411.5	19673.5	12336.3	16375.2	N/A	19547.2	N/A	13706.1	11476.4	N/A	13199.5	9678.07	14475.4	13597.6	18264.9	3496.78	11021.4	15061.9	13490.9	17469.1	25313.1	8225.81	13168.1	12166.1	17382.6	10431.8	20372.7	17416.6	12573.8	15757	859.385	N/A	14267.8	13640.1	16820.7	7720.03
PC 35:2; [M+H]+@6.80	PC 35:2; [M+H]+@6.80	772.585	772.586	6.8	9.91656	1.4846e+06	1.39534e+06	1.3639e+06	1.41634e+06	1.36447e+06	1.3134e+06	1.38221e+06	1.57958e+06	730382	1.42702e+06	1.38611e+06	1.24051e+06	1.41908e+06	1.1734e+06	1.30621e+06	1.14228e+06	1.40136e+06	1.84084e+06	518860	1.27813e+06	1.13235e+06	779224	1.37722e+06	1.41983e+06	1.23333e+06	991653	1.51287e+06	1.67944e+06	652783	681334	1.14988e+06	982647	1.22744e+06	1.19942e+06	1.13191e+06	744366	1.50467e+06	974371	1.39309e+06	1.06518e+06	443003	1.3734e+06	674964	1.38387e+06
PC 35:2e; [M+H]+@8.40	PC 35:2e; [M+H]+@8.40	758.606	758.607	8.4	41.8727	15471.8	9964.17	11620.3	11530.9	15602.7	9986.09	9168.2	11591	11488.6	11721.9	9631.9	14037.4	11637.8	22146.6	21306	17087.3	10992	16723	8921.02	11759	18047.9	12859.7	21197.1	12291.1	12487.3	14694.5	24751.3	20865.6	17578.7	20440.1	22253.9	14518.5	21434.8	13329.2	18142	12881.6	18636.8	13033.3	31169.1	13896.9	23906.3	23579.7	25628.5	N/A
PC 35:3; [M+H]+@6.39	PC 35:3; [M+H]+@6.39	770.569	770.571	6.39	7.52295	321483	261173	262591	261217	334588	252396	235278	182561	163914	145170	203981	215540	242167	174487	220191	195344	86959.7	186169	108755	164394	183281	147872	216129	142877	180777	241720	179114	142973	150739	135810	220827	202209	139024	161312	172156	135999	207974	99386.4	210222	123855	89388.4	184382	150759	187578
PC 35:3; [M+H]+@7.39	PC 35:3; [M+H]+@7.39	770.569	770.571	7.39	13.8515	61366.1	115912	63215.6	53526.2	N/A	110098	49389.3	229519	242186	308962	212493	120793	199136	177261	372537	316745	202195	317452	269635	259297	210310	194097	352222	189047	169306	174864	237480	261914	435021	329838	149520	168946	237960	164653	228720	134612	192766	159904	95682.4	83025.4	264909	233941	296108	189211
PC 35:3e; [M+H]+@7.01	PC 35:3e; [M+H]+@7.01	756.59	756.591	7.01	10.5965	59358.4	60390.6	67406.8	68973.4	56808.5	42527.9	63160	95293.2	26056	55947.7	24630.8	49909.5	33242.2	N/A	59388.7	37620.5	40861.8	N/A	51161.9	78765.8	29673.4	30712.5	53040.3	43236.9	34301.5	49473.2	29516.7	31461.2	25697.4	56766.8	59643.5	24030.7	28489.1	31906.8	24945.6	32438.6	42569.5	48102.6	49888.8	41247.6	52629.9	74446.4	16953.7	64412.9
PC 35:4; [M+H]+@5.99	PC 35:4; [M+H]+@5.99	768.554	768.555	5.99	6.68734	244706	284766	243879	235530	249651	247690	257870	264199	177077	190760	159402	245642	261106	148627	306895	237797	153950	226387	260012	276493	427379	189266	249757	313138	120432	260745	165565	196109	149660	219988	466606	158824	129893	216090	201890	114547	201824	249015	220513	188162	200416	147977	135497	211409
PC 35:4; [M+H]+@6.99	PC 35:4; [M+H]+@6.99	768.554	768.555	6.99	14.1896	533102	438301	489785	469605	439956	497026	485613	1.00042e+06	1.42888e+06	1.38771e+06	727533	676183	739989	898821	1.34422e+06	1.03956e+06	1.18359e+06	1.3151e+06	958285	1.20195e+06	994019	928818	1.16697e+06	1.00835e+06	541202	415323	861354	1.26233e+06	1.01697e+06	940838	797476	707503	954305	832295	1.60511e+06	648457	920941	1.01736e+06	455814	834051	860292	845774	788107	901953
PC 35:4e; [M+H]+@6.51	PC 35:4e; [M+H]+@6.51	754.575	754.576	6.51	53.505	26683.2	24450.4	24718.3	27848.1	21073.6	22377.4	30044.9	19043.6	14549.3	9757.61	N/A	33616	15958.4	5428.95	16354.5	16851.4	4597.37	7847.5	18561.8	19651.6	19120.3	16547.8	16084.3	10590.9	10852.1	N/A	N/A	N/A	8190.82	28688.8	14140.1	7476.39	11767.4	19161.5	11121.5	24036.9	16076.7	19012.7	19863.4	N/A	28908	30429.4	14227.4	N/A
PC 35:5; [M+H]+@5.72	PC 35:5; [M+H]+@5.72	766.538	766.539	5.72	18.9567	24458.2	26731.8	20037.7	28418.5	N/A	28988.3	27165.1	N/A	17378.3	20903.7	48190.3	22693.8	24408.3	21605.3	35874.7	33355.8	124711	41256.4	16617.1	54192.6	46654.6	28542	N/A	70662.8	13667	62461	16632.2	79981.6	42273.4	163125	31287.7	N/A	27142.9	24632.6	77233	17653.5	34063.9	24361.4	44073.6	34460.7	121999	140386	134340	81401
PC 35:5; [M+H]+@6.81	PC 35:5; [M+H]+@6.81	766.538	766.539	6.81	7.48862	238811	239522	226835	211154	223888	219919	220509	420116	753036	533579	455043	357336	393958	519619	504590	491736	455210	615821	432194	575411	558329	459011	570870	375917	295860	316262	401758	409416	481735	450705	299231	343168	471431	386370	602292	325846	464475	640754	257643	540421	434180	367404	472593	320303
PC 35:6; [M+H]+@6.21	PC 35:6; [M+H]+@6.21	764.523	764.524	6.21	3.71357	204926	230946	170809	211014	190998	214828	187254	439739	472161	523806	700272	301355	511400	498421	587350	589721	512200	518736	630273	347305	388715	658957	395188	550323	284829	448734	307241	399663	847833	549174	332290	513510	541996	390133	601327	248113	447101	432963	204741	743757	347588	333166	566402	269619
PC 35:7; [M+H]+@5.79	PC 35:7; [M+H]+@5.79	762.507	762.508	5.79	29.5487	5781.5	9592.11	4351.52	4930.24	1809.35	4824.23	3163.96	28164.3	29763.9	25880.8	33397.8	12260.8	48151.3	30877.3	62035.1	55836.6	10177.6	39850.1	21430.6	26503.4	33894.4	21256.5	39127.8	35702.5	6667.8	41877.7	35873	26893.5	112962	28319.3	23809	23245.2	26700.6	17087.1	25917.6	3247.83	18379.8	13025.5	5843.94	16170.2	41105.9	20621.6	48933.9	13959.2
PC 35:7e; [M+H]+@6.56	PC 35:7e; [M+H]+@6.56	748.528	748.529	6.56	12.4888	232746	244500	217042	221088	210583	233635	216845	331100	217578	232531	219904	333958	280117	276189	305795	364039	360934	390263	312054	294426	232404	284915	356255	319474	142009	352188	243645	296131	295261	207906	305969	268426	277543	312752	333368	230470	195174	257316	90574.3	249320	189595	189553	315331	161804
PC 36:0; [M+H]+@7.25	PC 36:0; [M+H]+@7.25	790.632	790.633	7.25	12.3955	323819	275280	257917	240301	311621	231993	215967	15519.5	N/A	275564	11881.9	10840.1	21687.1	11085.6	418707	317935	194794	334533	285630	217705	249266	372428	488003	195435	13708.1	15609.2	263385	276622	677530	518614	327642	N/A	206134	153279	18413	20498.9	18997.5	14698.6	304572	10933.6	546562	328708	563076	200286
PC 36:0e; [M+H]+@8.67	PC 36:0e; [M+H]+@8.67	776.653	776.654	8.67	34.704	11498.5	18518.4	12623	13781.2	12423.6	10668.3	14018.6	18737.3	N/A	13172	18887.4	9999.94	11821.6	13789	18675.4	21057.9	14502.7	26930.8	18023.6	19209.1	25780.3	6615.89	25565.2	23090.1	4736.72	12845	36355.9	7981.55	19812.8	31898	19295.8	15415.1	26294	11881.3	13574.5	10418	20139.4	N/A	29741.2	20622.2	14874.1	29689.2	14130.7	31231.4
PC 36:1; [M+H]+@7.58	PC 36:1; [M+H]+@7.58	788.616	788.617	7.58	11.1553	3.94436e+06	3.63389e+06	3.39027e+06	3.35797e+06	3.65545e+06	3.28418e+06	3.32837e+06	3.18791e+06	3.94e+06	3.51551e+06	3.33548e+06	2.67357e+06	4.50394e+06	3.26036e+06	5.44073e+06	5.05666e+06	2.88306e+06	5.05004e+06	4.32248e+06	3.48194e+06	4.30293e+06	5.31099e+06	6.80158e+06	2.93358e+06	2.61645e+06	5.47914e+06	3.68422e+06	3.73221e+06	9.39251e+06	8.46238e+06	4.15588e+06	2.63737e+06	3.34083e+06	2.59302e+06	4.36468e+06	2.29086e+06	2.77923e+06	2.99643e+06	4.40597e+06	2.2284e+06	8.63128e+06	5.13026e+06	7.79636e+06	3.15935e+06
PC 36:1e; [M+H]+@8.07	PC 36:1e; [M+H]+@8.07	774.637	774.638	8.07	35.3123	72601.6	65302.6	71059.3	72911.5	69870.5	64540.6	71279.5	114466	152506	165568	80650.5	94974	61017.7	79255.1	132433	92130.7	106483	124429	124557	100167	92218.5	38757.3	130018	83549.5	91523.2	88972.1	87875.2	85005.7	145612	119386	96084.7	63510.4	102066	67050.9	128249	90233.3	108657	80117.6	87436	103659	77819	121889	181057	82002.7
PC 36:2; [M+H]+@4.75	PC 36:2; [M+H]+@4.75	786.601	786.602	4.75	60.6973	199.698	N/A	12987.8	15024.7	15667.1	N/A	20035.7	13184	N/A	37728.7	5616.37	N/A	23309.5	N/A	N/A	N/A	N/A	N/A	29528.1	N/A	16925.9	N/A	N/A	N/A	15379	25335.5	7345.97	N/A	27185.3	N/A	N/A	22989.2	N/A	18218.3	25779.9	44069.7	N/A	N/A	24100.7	N/A	N/A	18403.4	22773.7	N/A
PC 36:2; [M+H]+@5.30	PC 36:2; [M+H]+@5.30	786.601	786.602	5.3	41.8207	N/A	21397.6	N/A	37797.9	N/A	N/A	25064.3	13184	50041.1	58652.8	22406.9	N/A	N/A	34999	N/A	N/A	82195.6	42883.9	N/A	53538.8	16925.9	34205.5	45827	N/A	16463.2	73101.6	N/A	95500.2	40747.6	142294	N/A	15730	25638.8	31607.4	51269.5	44069.7	67402.4	23912.7	102818	43785	117294	135460	75385.5	105488
PC 36:2e; [M+H]+@7.61	PC 36:2e; [M+H]+@7.61	772.621	772.622	7.61	8.42497	336772	286577	292943	297360	293962	281203	289940	356225	257066	314924	261791	350016	239178	290465	524172	291874	327180	410851	284385	409062	471429	275072	462335	200049	304567	429607	360517	327254	260134	313064	307479	192402	350637	203620	243322	242062	428206	237244	283522	285991	296531	426411	351115	297355
PC 36:3; [M+H]+@3.67	PC 36:3; [M+H]+@3.67	784.585	784.586	3.67	69.8886	N/A	4649.46	6839.15	2495.27	4685.88	2231.25	12255.8	N/A	N/A	N/A	9694.84	N/A	N/A	13561.4	10413.4	N/A	N/A	7463.03	6886.75	6280.58	3125.12	N/A	8667.86	N/A	N/A	N/A	8091.16	16833.6	N/A	3151.11	3600.48	18821.7	7678.54	N/A	N/A	N/A	6754.19	N/A	3969.59	5607.94	8416.37	16117.5	N/A	15033.8
PC 36:3; [M+H]+@5.06	PC 36:3; [M+H]+@5.06	784.585	784.586	5.06	23.5018	11139.3	33866.4	28807.5	N/A	27816.1	N/A	43742.9	31097.3	N/A	N/A	N/A	N/A	16960.6	N/A	55784.9	20153.9	256333	86466.1	N/A	98593.7	N/A	51042.6	N/A	51411.1	22124.9	215282	N/A	68035.9	37221.9	271732	N/A	16835	33076.4	38713.3	111061	45283.2	76303.3	N/A	119586	90759	321008	401095	324438	213142
PC 36:3; [M+H]+@5.31	PC 36:3; [M+H]+@5.31	784.585	784.586	5.31	23.5018	11139.3	33866.4	28807.5	40499.8	27816.1	N/A	43742.9	31097.3	N/A	N/A	47410.1	N/A	16960.6	57689.9	55784.9	20755.2	256333	86466.1	N/A	98593.7	N/A	51042.6	59471.5	51807.4	22124.9	215282	N/A	68035.9	37221.9	271732	N/A	16835	26503.9	38713.3	111061	45283.2	76303.3	N/A	119586	90759	321008	401095	324438	213142
PC 36:3; [M+H]+@6.59	PC 36:3; [M+H]+@6.59	784.585	784.586	6.59	11.0643	2.66565e+07	2.56288e+07	2.53402e+07	2.44585e+07	2.46141e+07	2.39473e+07	2.52194e+07	2.59338e+07	2.56604e+07	3.28164e+07	2.83529e+07	2.38039e+07	2.9334e+07	2.74289e+07	3.54889e+07	3.36e+07	2.01345e+07	3.45305e+07	2.42658e+07	2.75543e+07	2.27306e+07	2.0659e+07	3.92508e+07	2.80161e+07	2.61482e+07	3.1598e+07	2.55281e+07	2.43406e+07	3.15665e+07	3.12032e+07	2.7578e+07	2.99844e+07	2.96406e+07	2.52312e+07	3.10432e+07	2.2933e+07	2.72218e+07	2.1465e+07	2.49057e+07	1.71002e+07	3.05596e+07	2.71381e+07	2.92046e+07	2.34562e+07
PC 36:3e; [M+H]+@7.11	PC 36:3e; [M+H]+@7.11	770.606	770.607	7.11	17.8061	514785	476530	463849	454164	459735	434448	449190	551693	351073	421167	352481	434547	312114	362808	480211	452152	360887	338162	523397	325743	351156	305487	466802	288027	350473	473802	395191	313649	479256	365785	596530	466086	513366	338846	353094	424988	579534	306980	310403	351288	416271	374673	354336	510153
PC 36:3e; [M+H]+@7.50	PC 36:3e; [M+H]+@7.50	770.606	770.607	7.5	14.2758	282507	293138	264119	283353	265077	272481	263404	230022	132172	181778	139189	218427	184517	173742	247953	N/A	160382	227662	N/A	273618	243039	143527	324243	153804	172956	208899	151798	258963	N/A	188305	N/A	N/A	N/A	108375	154996	108171	N/A	192354	194206	127396	169780	320014	187578	N/A
PC 36:4; [M+H]+@3.48	PC 36:4; [M+H]+@3.48	782.569	782.571	3.48	52.9873	371.377	N/A	2650.87	5024.67	N/A	4247.49	18661.7	N/A	12249.7	16740.5	N/A	12116.5	16565.5	N/A	11592.7	13207.2	4680.76	11332.9	N/A	15041.3	N/A	7247.66	12823	4765.83	N/A	6008.89	12949.9	N/A	22276	5134.71	17994.7	N/A	N/A	9597.85	N/A	5042.72	6704.41	15082.5	N/A	8165.37	N/A	N/A	9507.14	N/A
PC 36:4; [M+H]+@4.42	PC 36:4; [M+H]+@4.42	782.569	782.571	4.42	19.9423	N/A	N/A	11139.2	N/A	13701	13384.7	N/A	N/A	N/A	30645.3	20676.7	4177.21	N/A	23666.5	N/A	N/A	18320.2	N/A	28912.4	N/A	13917.8	30891	15387.3	31323.2	29931.3	N/A	N/A	43310.7	12173.5	N/A	2171.61	45260.6	8578.77	N/A	N/A	32734.4	16071.1	N/A	N/A	35595.8	91646.8	153546	11129	N/A
PC 36:4; [M+H]+@4.83	PC 36:4; [M+H]+@4.83	782.569	782.571	4.83	24.4839	14136.7	58077	N/A	46548.9	38614.5	36634.2	18916.6	50008.2	N/A	44585.9	18988.5	14816.4	N/A	26859.8	70121.4	54974.2	239023	57399.2	16492.6	N/A	80314.9	30891	38164.4	31323.2	19552.7	275894	N/A	N/A	63693.8	238934	24777	31591.3	41552.3	82450.2	164026	32734.4	16071.1	68014.8	238620	35595.8	273385	245764	251142	183535
PC 36:4; [M+H]+@5.18	PC 36:4; [M+H]+@5.18	782.569	782.571	5.18	22.6575	14136.7	58077	N/A	46548.9	38614.5	36634.2	N/A	50008.2	60649.1	44585.9	20386.9	N/A	102702	26859.8	70121.4	54974.2	239023	57399.2	N/A	109741	80314.9	N/A	38164.4	66393.4	29859.2	275894	42709	N/A	63693.8	238934	36220.2	35661.2	41552.3	82450.2	164026	N/A	61605.8	68014.8	238620	N/A	273385	245764	251142	183535
PC 36:4; [M+H]+@6.26	PC 36:4; [M+H]+@6.26	782.569	782.571	6.26	5.12138	2.90955e+07	2.14217e+07	2.75638e+07	2.61199e+07	2.5767e+07	2.69125e+07	2.13221e+07	2.12323e+07	1.80757e+07	1.67007e+07	1.34151e+07	2.22126e+07	1.74851e+07	1.59649e+07	1.74553e+07	1.48912e+07	1.47558e+07	1.83554e+07	1.93568e+07	2.08366e+07	2.067e+07	1.65059e+07	2.05217e+07	1.74515e+07	1.26654e+07	1.61471e+07	1.32317e+07	9.97653e+06	1.4125e+07	1.54363e+07	2.17124e+07	1.56525e+07	1.5652e+07	1.45659e+07	1.69586e+07	1.55652e+07	1.15262e+07	2.19983e+07	1.53759e+07	1.30813e+07	2.01109e+07	1.29566e+07	1.44109e+07	1.65016e+07
PC 36:4e; [M+H]+@6.84	PC 36:4e; [M+H]+@6.84	768.59	768.591	6.84	7.33296	2.00302e+06	1.97514e+06	1.76693e+06	1.84972e+06	1.80191e+06	1.88895e+06	1.78578e+06	1.9922e+06	1.03851e+06	1.36152e+06	870693	1.83331e+06	973825	1.1908e+06	1.40592e+06	885200	1.13418e+06	1.47455e+06	1.30138e+06	1.3657e+06	1.36142e+06	972697	1.70431e+06	1.166e+06	857054	1.3128e+06	1.14636e+06	1.14971e+06	789419	857864	1.54813e+06	1.00022e+06	1.22986e+06	1.00369e+06	1.28305e+06	1.40886e+06	1.14237e+06	1.40316e+06	1.00541e+06	1.09819e+06	1.11387e+06	1.01971e+06	1.01404e+06	1.12347e+06
PC 36:5; [M+H]+@4.60	PC 36:5; [M+H]+@4.60	780.554	780.555	4.6	37.986	7792.08	15858.7	11793.7	10299.5	11953.3	18040.5	N/A	11026.5	17146.5	25922.7	9224.8	N/A	31219.7	22452.4	N/A	N/A	232081	70477.5	16446.5	27220.6	78489.8	52159	N/A	85109.3	8974.92	160739	N/A	105870	37860.5	163509	12256	21488.1	N/A	28312.6	104617	15524.2	50082.5	28266.8	71746.5	81167.1	202999	95831.6	172078	77572.8
PC 36:5e; [M+H]+@6.63	PC 36:5e; [M+H]+@6.63	766.575	766.576	6.63	6.68878	1.43513e+06	1.53641e+06	1.34605e+06	1.44406e+06	1.42763e+06	1.28692e+06	1.27869e+06	1.26854e+06	710090	909799	601326	1.36284e+06	973655	788449	1.22828e+06	633883	734292	1.10388e+06	1.29802e+06	1.2401e+06	985468	948079	1.1863e+06	1.04577e+06	563115	1.25158e+06	662684	1.01007e+06	657636	730223	1.13915e+06	673029	751863	610108	1.14872e+06	764357	857688	1.41898e+06	709186	754460	1.14349e+06	808414	680953	874018
PC 36:6; [M+H]+@5.57	PC 36:6; [M+H]+@5.57	778.538	778.539	5.57	13.0566	199705	184897	198312	205088	110117	189113	192110	203591	61263.4	166329	288653	90607.4	356368	187656	413797	380567	70612.9	374539	346592	228645	462772	189953	359606	385283	62522.7	565387	225904	167837	504905	253791	313503	171317	184508	130716	144352	N/A	119291	187758	171389	121581	238290	213647	423204	146698
PC 36:6e; [M+H]+@5.91	PC 36:6e; [M+H]+@5.91	764.559	764.56	5.91	25.4983	N/A	N/A	16484.2	N/A	N/A	N/A	N/A	6549.56	N/A	3669.34	N/A	N/A	N/A	8656.54	N/A	N/A	N/A	N/A	13335.7	N/A	N/A	N/A	N/A	7493.62	3865.63	N/A	N/A	1836.05	N/A	N/A	N/A	10031.1	N/A	7383.58	N/A	N/A	20256.3	N/A	N/A	N/A	3275.09	N/A	N/A	5915.24
PC 36:7; [M+H]+@5.63	PC 36:7; [M+H]+@5.63	776.523	776.524	5.63	11.5478	100089	93005.2	91895.8	95939.8	87456.4	107341	89961.3	87751.9	70371	59824.5	50227.8	92442.6	113973	77782.7	82895.8	65134	21184.9	87281.4	94620.5	97415	114863	63649.7	133120	68592.2	58341.1	74644.9	90584.3	40712.2	81250.5	43783.4	91683.2	67697	78917.8	71212.3	57372.1	44845.4	89405.4	76227.7	36922.6	41904.4	71380.5	46719.7	66764.5	46292.3
PC 36:7e; [M+H]+@6.98	PC 36:7e; [M+H]+@6.98	762.543	762.544	6.98	35.2613	25326.3	20339.8	22756.2	18844.9	16737.4	24718.6	20019.8	25793.2	13330.3	15964.5	14786.8	25190.6	17500	13787.1	27841.3	27048.3	20252.7	23329.1	26193.5	15267.4	22243.9	25197.8	22186.9	28487.2	17161.7	25561.9	18126.9	17380.5	14602.3	19811.7	17040.2	13666.6	16157.1	13648.9	16313.7	23208.3	24542.2	21811.4	7482.29	17029.5	21695.6	17808.6	21829.3	18208.5
PC 36:9e; [M+H]+@6.71	PC 36:9e; [M+H]+@6.71	758.512	758.513	6.71	57.3442	10927.8	14991.4	6262.91	8353.87	8527.23	11587.6	10329.3	2941.24	14745.5	9113.97	7194.31	9498.82	6812.54	14574.8	7879.72	N/A	10606.1	12460	8940.03	15848.1	11738.7	11197.8	9258.37	10884.8	15439.3	7833.3	11387.4	13916.1	3161.74	14117.2	12237.3	15137.6	1951.89	12353.6	6527.48	11293.3	8309.52	10677.9	7457.51	15805.4	1534.04	2077.61	5763.41	10791.2
PC 37:0e; [M+H]+@9.15	PC 37:0e; [M+H]+@9.15	790.668	790.669	9.15	48.793	N/A	4982.06	5619.08	6531.39	7304.35	11522.5	N/A	3124.78	9075.93	5002.55	11342	9909.71	7915.86	3626.99	N/A	11958.6	N/A	6199.76	8844.96	N/A	N/A	13213	N/A	N/A	4633.67	7977.14	9216.59	8357.29	N/A	33084.5	13347.6	8115.79	N/A	10220.5	5838.56	9213.05	N/A	13732.6	28045.8	N/A	N/A	23168.9	N/A	N/A
PC 37:1; [M+H]+@7.89	PC 37:1; [M+H]+@7.89	802.632	802.633	7.89	23.7543	38220.9	56678.2	34543.1	39888.3	42123.2	40199.1	41223.6	28329.8	30181.4	49463.6	35502.1	27281.1	51056.7	44432.8	84469.5	45540.3	31790.1	44973.1	43951.2	48531.5	58296.5	38167.8	54827.2	51082.7	27190	43142.6	16166.1	59156.2	55384.8	48291.9	50476.8	20893.2	33206.6	16430.5	44946	8514.26	40734.6	22235.4	37594.5	30753.1	46235.4	54705.6	52263.7	22775
PC 37:1e; [M+H]+@7.45	PC 37:1e; [M+H]+@7.45	788.653	788.654	7.45	38.1335	94116.5	82917.1	85071.3	94100.6	75048.4	83023	78871.4	67860	78650.9	81901.3	65571.6	60457.7	79441.7	95494.4	133011	121245	78388.6	90324.3	86816.7	94584.6	98760	81573.2	113378	69892.4	57829.7	101381	107147	69636.4	110857	103429	82062.9	73464.5	N/A	64947.8	80852	49603	64286.1	58297.5	90258.3	5916.04	109419	107433	117336	74154.2
PC 37:2; [M+H]+@4.87	PC 37:2; [M+H]+@4.87	800.616	800.617	4.87	37.1291	2897.32	2486.45	1025.2	2627.78	1275.33	2058	1322.79	2494.82	N/A	1907.16	624.934	2344.53	2275.13	1543.39	N/A	1199.04	14672.1	3015.9	2188.6	4201.84	3861.38	893.759	1439.85	3904.03	1149.28	26663	1969.26	16158.1	5119.2	23270.5	2151.72	1390.53	1691.58	4668.73	10452.6	3600.94	5307.13	3016.31	16394	3908.72	35856.5	43028.6	31857.6	21814.5
PC 37:3; [M+H]+@7.02	PC 37:3; [M+H]+@7.02	798.601	798.602	7.02	6.50977	315481	280111	297463	264306	305585	272342	283605	245429	169250	253626	250415	207248	252646	178544	299624	248699	205660	260486	173322	231899	216790	135488	269779	263744	201051	271078	212679	173724	139285	151483	292155	207045	201342	206549	233005	156145	222401	192767	229008	151765	148597	205239	112923	265761
PC 37:3e; [M+H]+@8.44	PC 37:3e; [M+H]+@8.44	784.621	784.622	8.44	31.0724	13492.4	13526.4	26263.7	N/A	20738.4	10773.2	N/A	20863.5	12855	11365.6	13900.9	13333.9	12359.3	10950.9	25335.2	13269.5	10437	16645.5	25012.2	8878.25	18857.5	12655.1	N/A	10888	8198.28	22827.9	16665.6	17913.3	36141.9	15673.7	10918.9	15415.1	19339.9	11141.7	18719.6	16943.8	22633.3	N/A	22278.9	12977.5	14296.5	15249.8	21869.6	28671.4
PC 37:4; [M+H]+@6.66	PC 37:4; [M+H]+@6.66	796.585	796.586	6.66	11.1207	696769	709082	625264	716710	611385	575799	560260	532055	425777	409105	321070	573555	434338	273471	402432	307028	450430	451491	270014	499215	592244	203805	369762	571952	176706	313677	254063	331557	168899	198751	598228	231133	273401	361260	436829	271068	360570	476366	399965	321155	199492	284202	146606	516858
PC 37:4e; [M+H]+@6.12	PC 37:4e; [M+H]+@6.12	782.606	782.607	6.12	17.3043	80418.6	147309	142211	133770	192445	78394.4	132725	119775	88807.2	66467.5	111492	94018.9	132219	104462	112305	100539	79204	115954	123343	93780.9	101829	129630	157553	N/A	108870	102906	93136.9	74663.2	127783	69845.9	140671	127882	N/A	93555.5	114956	143434	141899	122418	104893	N/A	89557.8	116831	115899	109216
PC 37:4e; [M+H]+@7.18	PC 37:4e; [M+H]+@7.18	782.606	782.607	7.18	21.1745	106696	90465.7	91041.6	90288.4	82211.8	118665	101563	82339.3	49143	71142.1	41045.4	124821	48977	72988.4	95096.3	65869.3	61390.3	69855.4	84167.8	72327.9	68142.4	40469.9	84703.8	N/A	51588.2	81262.9	70116.1	62289.6	43582.7	51785.9	97483.1	41484.8	N/A	57451.3	51103.7	47519.8	60134.5	71063.4	66653.7	70653.9	67631.4	55139.5	53321.7	79306.3
PC 37:5; [M+H]+@6.34	PC 37:5; [M+H]+@6.34	794.569	794.571	6.34	13.2638	142235	223056	152540	146622	151106	231030	129417	81769	71450	60883.3	149613	101708	94127.9	56447.8	115538	80738.5	62027	68083.8	78626.6	69612.1	102392	N/A	67021.9	113968	39907.2	135170	67021.4	61887.7	59726.3	80959.3	118576	49812.1	63530	44427	62428	39389.4	65727.7	102190	81627.9	91329.4	52464	63716.3	51332.3	70387
PC 37:5; [M+H]+@7.22	PC 37:5; [M+H]+@7.22	794.569	794.571	7.22	22.0481	112308	33915.7	90272.7	80522.4	123686	43238.6	58961	206368	246556	256118	173643	98146.2	178844	185219	204802	279070	156468	245080	319254	208685	212281	121650	277421	162647	112589	136711	137543	231163	282990	261137	162080	136107	207359	141624	288662	88106.1	138974	219325	88750.6	142897	231693	169318	249006	167649
PC 37:5; [M+H]+@7.40	PC 37:5; [M+H]+@7.40	794.569	794.571	7.4	22.0481	38189.1	33915.7	32878.8	20614.4	123686	43238.6	58961	206368	246556	256118	173643	98146.2	178844	185219	204802	279070	156468	245080	319254	208685	212281	121650	277421	162647	112589	136711	137543	231163	282990	261137	162080	136107	207359	141624	288662	N/A	138974	219325	N/A	142897	231693	169318	249006	167649
PC 37:5e; [M+H]+@6.98	PC 37:5e; [M+H]+@6.98	780.59	780.591	6.98	27.5626	118696	83056.6	198227	135292	76199.8	117759	102645	96376.6	36523.8	50914.2	36684.2	104331	52525.1	38251.6	71790.3	45362.1	41922.3	35604.7	83210.6	85026.2	109291	44596.5	50054.8	59751.7	38548.8	54125.3	32005.1	67784.6	30809.8	44242.5	57668.6	28592	54173.7	24375.3	40216.1	37317.9	75965.5	72224.4	50035	56961.3	81309.8	41336.4	24397.1	65957.8
PC 37:6; [M+H]+@6.04	PC 37:6; [M+H]+@6.04	792.554	792.555	6.04	11.2412	101540	84692.5	94343.6	60758.4	77928.2	73697.5	78252.6	73966	45944	66978.2	120530	65669.2	112885	60666.9	151903	145485	90173.7	84381.5	58949.1	74069	138211	81294.3	94410.8	181844	42352.5	189847	57093.8	43613.8	111511	73882	142461	64878.8	53036.5	74763	88691.9	55609.1	73036.2	57812.1	69663	83933	75502.5	107862	94252.6	51055.7
PC 37:7; [M+H]+@6.56	PC 37:7; [M+H]+@6.56	790.538	790.539	6.56	20.5859	74514.2	31453.5	40072	64295.9	32929.6	28462.6	35543.6	129862	119811	133859	170090	79713.8	137010	141941	164761	200925	108994	149170	113949	91869.3	93061.8	104194	110059	148096	62084	126419	102586	101571	141915	92070.4	85506.1	107595	126351	130049	111360	32272.1	86439.3	84717.7	42581	136428	44767.7	53176.6	126012	51646.9
PC 37:7e; [M+H]+@7.17	PC 37:7e; [M+H]+@7.17	776.559	776.56	7.17	10.4383	144075	133933	137864	184968	156147	149326	144401	198703	140791	148880	159526	176151	190894	149432	318314	293059	289235	303755	175795	189346	291816	203355	319239	246524	111479	357467	200659	230026	250621	127289	245186	177069	210854	164764	159784	90922.8	133022	252986	68582.1	165911	156021	195152	318396	118124
PC 38:1; [M+H]+@8.20	PC 38:1; [M+H]+@8.20	816.648	816.649	8.2	7.17233	96829.8	93279.2	145525	92977	99017.9	76445.8	82750.9	108901	88039.6	140212	118154	90258.6	99702.8	101566	174972	154947	138621	220237	121393	95293.2	165165	78762	176231	111668	81115.7	178792	103301	124431	247594	198968	114772	86266.8	110852	75574.2	143263	69857.5	102550	102810	104610	100751	180550	118057	205589	115812
PC 38:2; [M+H]+@7.75	PC 38:2; [M+H]+@7.75	814.632	814.633	7.75	14.9596	429362	459578	419641	402576	456248	388167	442469	560424	576219	619992	709738	350390	817373	653944	1.24595e+06	913341	623432	1.01506e+06	646351	548025	757430	557865	1.2294e+06	478654	563093	1.29382e+06	629955	712030	1.70195e+06	965132	717529	532694	766498	479521	876662	351640	631048	563350	692296	314620	1.0766e+06	868650	1.26565e+06	533976
PC 38:2e; [M+H]+@8.26	PC 38:2e; [M+H]+@8.26	800.653	800.654	8.26	13.9057	57950.1	59240.9	58338.7	60169.4	47388.8	47186.8	58161.5	99879.6	65251.8	89879.4	70547.7	N/A	40820.2	79714.2	131300	N/A	87729.7	122487	62642	87949.1	111398	51080.9	103526	72941.5	72585.5	73422	100295	105376	100998	N/A	75516.2	63465.1	118881	85142.9	86214	59663.6	132360	67590.5	77925.5	N/A	97929.2	83696.3	74871.9	82434.6
PC 38:3; [M+H]+@5.88	PC 38:3; [M+H]+@5.88	812.616	812.617	5.88	33.1564	N/A	14819.1	N/A	7245.75	N/A	4951.39	18314.8	15377.4	5680.67	12004.8	7160.13	6711.92	14564.3	7283.89	N/A	8554.22	87610.7	22896	11249.2	10401.7	17431.1	8475.98	19549.5	17206.5	7297.3	72160.5	6344.12	35503.6	34268.2	75771.5	8936.87	10989	13706.9	29397.6	29599.4	20266.4	15007.3	7157.77	56488.3	32890.7	91399.8	127605	78943.7	83846.1
PC 38:3; [M+H]+@7.34	PC 38:3; [M+H]+@7.34	812.616	812.617	7.34	10.5741	4.5747e+06	4.11609e+06	4.61971e+06	4.8557e+06	4.57522e+06	4.57624e+06	4.14231e+06	4.31934e+06	4.5644e+06	5.50892e+06	4.36469e+06	2.44485e+06	4.77895e+06	3.74914e+06	8.39065e+06	6.25226e+06	3.08343e+06	7.15628e+06	5.23036e+06	5.75716e+06	5.72784e+06	3.68577e+06	9.6639e+06	4.4191e+06	3.23875e+06	7.80539e+06	4.33038e+06	4.29078e+06	9.13431e+06	7.62631e+06	6.97815e+06	3.23264e+06	4.70541e+06	3.76476e+06	6.1664e+06	2.4304e+06	3.82287e+06	3.55213e+06	3.51263e+06	1.71578e+06	7.66924e+06	5.62649e+06	6.24938e+06	3.92202e+06
PC 38:4; [M+H]+@5.42	PC 38:4; [M+H]+@5.42	810.601	810.602	5.42	11.5764	17611.4	33104	21269.8	N/A	N/A	24274.7	41832.4	32566.9	18336.8	N/A	22186.4	16383.7	21896.1	14120.9	22603.3	11970.9	232809	42505	9855.21	57007.3	31624.9	42108.1	15910.5	56959.7	N/A	235335	N/A	140747	55644.5	230425	31036.2	33671.7	31500.6	49694.8	128339	18655.6	47814.5	34384.8	132084	72462.5	291722	322467	233165	105278
PC 38:4; [M+H]+@6.94	PC 38:4; [M+H]+@6.94	810.601	810.602	6.94	16.5207	1.46461e+07	1.35773e+07	1.35724e+07	1.40961e+07	1.41557e+07	1.26358e+07	1.38066e+07	9.55851e+06	1.08145e+07	8.98691e+06	6.98729e+06	9.32933e+06	7.72344e+06	6.0219e+06	6.77604e+06	8.5798e+06	7.2055e+06	9.47837e+06	8.92324e+06	9.60777e+06	9.65111e+06	6.64989e+06	7.50206e+06	9.80298e+06	5.1552e+06	7.30498e+06	5.43798e+06	6.58311e+06	4.62034e+06	4.86335e+06	1.01569e+07	5.80539e+06	6.83038e+06	8.058e+06	9.14555e+06	6.94464e+06	7.08626e+06	1.17499e+07	6.61538e+06	6.6222e+06	6.21746e+06	5.54754e+06	5.66538e+06	9.09687e+06
PC 38:4e; [M+H]+@7.39	PC 38:4e; [M+H]+@7.39	796.621	796.622	7.39	9.65688	1.04927e+06	1.06296e+06	934175	1.01884e+06	986741	982404	1.05456e+06	974696	659814	798828	477281	1.01764e+06	499672	787877	1.21476e+06	732601	857762	974526	910038	952452	962963	579287	1.18362e+06	747114	569352	796248	717877	685444	731357	543696	1.05205e+06	466011	838968	678677	741282	690691	616634	865261	610890	674006	728976	736176	650899	862544
PC 38:5; [M+H]+@5.19	PC 38:5; [M+H]+@5.19	808.585	808.586	5.19	21.0378	16148.8	N/A	19489.2	14508.9	N/A	29430.2	16792.8	24092.3	16306.2	N/A	N/A	16877	26883.1	N/A	34328.7	7073.14	203753	N/A	N/A	34931.8	32158.8	N/A	21987.9	53324.3	17108.9	167407	N/A	73985.2	39052.8	165530	N/A	16547.3	19122.8	27702.5	97122.1	15924.5	31946.7	41592.6	151270	82298	219243	204432	202397	126008
PC 38:5; [M+H]+@6.60	PC 38:5; [M+H]+@6.60	808.585	808.586	6.6	17.2487	8.00837e+06	7.57901e+06	7.52811e+06	7.49675e+06	7.36675e+06	7.31657e+06	7.45154e+06	4.97357e+06	6.18806e+06	4.80733e+06	5.91096e+06	4.87585e+06	5.14446e+06	4.64182e+06	4.91936e+06	5.90798e+06	3.21265e+06	4.83173e+06	5.72377e+06	4.48735e+06	5.58983e+06	4.12724e+06	4.84323e+06	4.65296e+06	3.06116e+06	5.47409e+06	2.95914e+06	3.76008e+06	4.46828e+06	4.66918e+06	5.21688e+06	2.33607e+06	4.16165e+06	3.84771e+06	3.85703e+06	3.29682e+06	4.05911e+06	6.78617e+06	3.7119e+06	4.15394e+06	5.33343e+06	3.13489e+06	4.03261e+06	3.98365e+06
PC 38:5e; [M+H]+@6.98	PC 38:5e; [M+H]+@6.98	794.606	794.607	6.98	13.2286	1.39099e+06	1.362e+06	1.30901e+06	1.27294e+06	1.27328e+06	1.63496e+06	1.27144e+06	1.47887e+06	929149	985637	791426	1.53362e+06	814533	912001	722751	744813	712215	864251	1.07624e+06	589699	1.0624e+06	715339	1.28189e+06	1.08545e+06	730905	962211	801700	562506	627114	320392	691251	774141	870011	825072	1.00685e+06	1.04038e+06	928422	1.27549e+06	764467	974011	736111	437079	494346	596015
PC 38:5e; [M+H]+@7.43	PC 38:5e; [M+H]+@7.43	794.606	794.607	7.43	16.3248	452102	380427	438722	394333	466227	N/A	368151	N/A	21944.7	N/A	N/A	N/A	N/A	N/A	522993	N/A	204312	257378	N/A	487156	79750.4	N/A	N/A	N/A	N/A	N/A	N/A	335879	N/A	236295	518149	N/A	N/A	N/A	N/A	N/A	N/A	N/A	N/A	N/A	N/A	311816	187256	338107
PC 38:6; [M+H]+@4.81	PC 38:6; [M+H]+@4.81	806.569	806.571	4.81	41.9381	N/A	N/A	16738.4	N/A	5639.4	3348.41	N/A	N/A	N/A	N/A	31491	5128.74	31889.7	13724	11270.7	17219.4	92752.6	46781.1	N/A	N/A	14409.6	11035.1	N/A	30339.6	N/A	191935	N/A	92446.8	N/A	N/A	N/A	13382.3	N/A	38782.2	N/A	N/A	N/A	N/A	60276.2	71649.3	150690	132300	N/A	63348.4
PC 38:6e; [M+H]+@6.65	PC 38:6e; [M+H]+@6.65	792.59	792.591	6.65	6.61648	748657	721233	664930	691288	711310	594346	654866	678965	371228	559159	531354	667646	504694	465952	533009	473186	446562	605685	595191	455336	488740	425451	513978	658376	273799	566999	451648	457110	517560	322925	608923	420853	482481	433334	498583	365203	408618	532455	365858	506718	320958	313743	461858	364216
PC 38:7; [M+H]+@4.50	PC 38:7; [M+H]+@4.50	804.554	804.555	4.5	20.1496	181502	192286	170791	194997	202201	157605	168390	183546	178698	186208	165497	199079	136852	162258	258689	147919	236330	241299	167253	161958	190600	199750	97293.3	171729	145370	205923	180295	192865	174824	99624.4	212839	136233	161357	176786	163973	175595	186892	151537	151247	207400	219842	252120	199282	157586
PC 38:7; [M+H]+@5.75	PC 38:7; [M+H]+@5.75	804.554	804.555	5.75	6.43777	291799	329632	296206	284420	292214	307180	315492	305741	429850	213706	556903	216413	507684	279509	696725	781712	152670	466654	317162	275569	477660	223600	346179	702079	166037	916601	233364	203871	564343	251873	791384	177337	467046	294459	266031	108170	189540	217948	199444	176247	284288	194813	418661	202616
PC 38:7e; [M+H]+@6.58	PC 38:7e; [M+H]+@6.58	790.575	790.576	6.58	12.5069	215480	190102	193134	198826	212335	201853	170617	162343	112030	154860	170866	181993	160219	146223	186973	170971	144009	213435	259336	125061	151897	171524	143483	215504	75931	216318	127056	155766	187958	138305	174923	138153	141625	136058	172332	114293	106285	224627	85390	133756	125958	109444	137462	97892.6
PC 38:8; [M+H]+@5.78	PC 38:8; [M+H]+@5.78	802.538	802.539	5.78	21.5832	282659	519449	388865	363797	357794	369831	419967	104563	65120.2	75759.8	230313	187968	180953	91509.7	93419.8	128367	35039.1	122664	99050	110495	107994	112411	149643	163878	88815.4	95460.7	95731.2	75598.9	84547.8	49290.2	134968	145732	129124	108913	74855.6	101637	107567	133167	42097.3	N/A	76249.2	93212.6	119782	71128.3
PC 38:8e; [M+H]+@6.22	PC 38:8e; [M+H]+@6.22	788.559	788.56	6.22	31.3244	11477.5	3962.74	8685.55	5773.06	10333.1	7273.89	8195.23	8592.16	1824.37	8857.79	15265.3	16223.9	10403.1	4732.67	15932.8	9989.94	10608.2	N/A	20888.9	6573.65	10415.6	N/A	7140.82	8917.74	3543.26	N/A	7924.33	8258.46	N/A	7332.11	9942.97	4576.68	N/A	3411.78	5296.89	7149.74	5482.68	10016.6	5569.3	N/A	4561.45	12066.8	6307.58	5695.86
PC 38:9; [M+H]+@5.72	PC 38:9; [M+H]+@5.72	800.523	800.524	5.72	9.09214	41852.2	38329.1	45322.7	35933	39918.6	45695.6	36362.3	39884.3	24273.2	31574.5	46805.4	31168.9	74427.6	35650	55020.2	44940	28512.6	52860.1	53191.5	33196.2	58583.9	37271.8	54031.3	33731	22390.6	63466.9	35633.3	21298.1	48163.3	28435.5	44908.6	36191.3	34751.3	38715.1	26095.1	10850.8	32367.2	33824.6	19181.3	33154.2	28477.4	26808.8	34297.2	17870.9
PC 39:3; [M+H]+@7.70	PC 39:3; [M+H]+@7.70	826.632	826.633	7.7	13.6224	31250.5	37042.7	23127.7	31149.8	39963.4	17956.5	22701	24658.1	23515.8	31997.3	47242.5	28780.1	38269.7	28531.4	44742.3	29641.7	18258.7	36513.5	24981.2	23424.7	30488	25457.7	32233.7	20668.2	12849.2	48636.2	21128	22548.4	33295.1	27535.7	30685.5	11540.1	27851.1	9745.18	36027.1	19788.2	12353.7	18485.7	18602.9	9975.73	20127.2	17929.5	21541.3	17098.5
PC 39:4; [M+H]+@7.27	PC 39:4; [M+H]+@7.27	824.616	824.617	7.27	15.7387	93448.7	90667.1	81990.5	81055.9	113381	94452.1	55502.7	58665.5	41984.8	52981.3	72490.6	47034	59452.8	40456.6	89343	70749.8	46442.1	87369.1	66659.7	59820.7	114770	41260.8	65795.2	65433.5	29331	78825.5	33510.3	62663.9	37331.9	50359.5	89578.7	29139.8	36694.1	35408.6	61033.5	28021.6	37790	70463.3	48777.7	53423.2	48435.6	50641.1	31888.7	58562.2
PC 39:5; [M+H]+@6.30	PC 39:5; [M+H]+@6.30	822.601	822.602	6.3	50.4416	2895.8	N/A	8764.88	3423.3	5661.29	12132.9	7689.69	4059	1992.77	2741.11	3822.43	6470.36	4580.74	3906.37	10443.7	23526	5694.53	7593.19	6872.27	703.693	4247.57	3301.97	5749.79	5572.9	1919.78	8447.34	N/A	7271.78	4318.12	2950.88	2001.38	1537.24	4635.75	9427.13	4646.04	559.585	5412.23	N/A	N/A	10232.7	N/A	N/A	2261.13	N/A
PC 39:5e; [M+H]+@6.22	PC 39:5e; [M+H]+@6.22	808.621	808.622	6.22	147.43	1908.96	N/A	N/A	31891	2231.21	N/A	N/A	3125.75	N/A	N/A	N/A	12351.3	9370.63	N/A	N/A	N/A	N/A	N/A	N/A	N/A	7253.45	N/A	N/A	208.468	N/A	N/A	N/A	N/A	32004.5	13001.9	N/A	N/A	N/A	13591.2	1165.59	N/A	N/A	N/A	N/A	N/A	N/A	N/A	7966.63	13163.6
PC 39:6e; [M+H]+@7.11	PC 39:6e; [M+H]+@7.11	806.606	806.607	7.11	56.5007	9168.99	47914.2	16240.9	22995.7	38661.2	25720	N/A	N/A	N/A	16517.3	14960.7	26109.3	13416.2	5619.41	N/A	30856	40340.7	N/A	20776.3	15382.9	4731.09	8076.04	10958.8	23463.3	6842.47	45479.9	30797.8	24706.5	11005.4	N/A	N/A	11820.9	13212.9	16989	N/A	11431.4	15123.8	54207.7	16084.1	19543.1	N/A	3231.6	11093.6	10948.5
PC 39:7; [M+H]+@6.15	PC 39:7; [M+H]+@6.15	818.569	818.571	6.15	14.7697	24059.4	19513.4	33294.4	17452.7	23045.1	25825.7	18576.6	21246.7	12090.2	19337.4	38099.2	14235.5	29437.9	14725.3	29226.8	32635.9	17517.2	27401.9	14423.1	9123.85	14480.8	18102.5	15707.5	26942.3	19038.8	53472.3	18203.8	13419.8	16678.6	14658.8	21103.7	16076.4	16971.6	12829.4	21461.2	12314.7	13852.6	17860.1	9760.66	20879.2	18619.5	16048	13717.4	13612.7
PC 39:7e; [M+H]+@6.85	PC 39:7e; [M+H]+@6.85	804.59	804.591	6.85	41.6215	20675.1	29540.5	38343.7	29348.4	13637.2	13763.9	20333.3	13125.4	N/A	21308	12418.3	24441.4	10143.9	8425.34	12057.5	20560.2	9356.79	10331.7	31235.5	8205.16	15791.5	8396.26	10534.9	27652.8	9829.5	19931.4	11235.9	10360	5801.78	8086.55	13396	25922	11094.4	N/A	10504.8	7730.35	19206.2	18109.1	N/A	9855.49	4067.48	N/A	4371.88	N/A
PC 39:8e; [M+H]+@7.48	PC 39:8e; [M+H]+@7.48	802.575	802.576	7.48	26.1776	10889.8	6653.62	7890.08	17676.1	12070.3	24356.6	22524.6	22707.4	11253.5	15972.7	8676.77	5109.62	6777.25	13090.5	12722.5	17978.8	10311.8	11060.4	8201.74	12147.2	11415.6	7347.55	20139.8	16876.2	3931.04	10566.4	10569.8	9613.45	7710.91	N/A	7872.36	11492.8	7666.63	9913.77	10756.2	8975.26	5384.56	8928.94	9286.38	8333.8	N/A	2704.13	12317.1	12488
PC 40:1; [M+H]+@8.85	PC 40:1; [M+H]+@8.85	844.679	844.68	8.85	20.663	16358.4	17405.7	20829.4	16263.2	15786.8	16190.7	13204.4	13587.1	21951.4	15560.9	21506.7	15197.3	17506.7	13105	28714.3	21911.8	21446.4	30433.7	19938.6	14391.4	20349.8	29624.4	20862.1	32703.4	10164.6	31699.1	18654.5	26752.4	33586.5	23349.5	33093.1	15659	15393.9	15654.5	13380.9	12212.2	17800.9	25489.3	26419.1	18491.4	25305.5	14056.8	32547.9	23238.8
PC 40:10; [M+H]+@5.11	PC 40:10; [M+H]+@5.11	826.538	826.539	5.11	20.6333	1064.78	790.246	916.299	1275.23	N/A	2780.91	N/A	48.563	2962.63	2971.3	2396.5	778.751	2281.78	2702.89	4494.86	2853.63	4016.6	6092.5	12632.7	8483.87	9585.71	9206.52	4598.4	4044.63	3603.15	17957.5	3741.85	N/A	53473.4	16461.8	6407.09	2400.89	5697.05	3543.97	5124.74	1742.86	1156.63	2063.9	8544.29	N/A	10145.2	21178.5	11141.8	19324.1
PC 40:10; [M+H]+@5.76	PC 40:10; [M+H]+@5.76	826.538	826.539	5.76	12.3865	65623.6	65477.8	71524.9	78107.4	83818.6	77780.4	69480.1	59212.3	43374.9	42273.7	109187	43036.5	75371.5	49050.5	63401.9	88615.4	21759.4	43061.3	45720.5	26379.7	22730.2	31879	36756.7	67137.6	19768.5	72590.8	26813.3	32538	41839.5	32375.2	46318.6	42498.6	35729.4	42328	39153.8	23689.7	27300.5	34481.8	27041.4	41340	31966.2	16261.3	43468.8	27722.2
PC 40:11e; [M+H]+@6.79	PC 40:11e; [M+H]+@6.79	810.543	810.544	6.79	43.996	6719.99	16463.5	27983.4	9337.43	8662.4	6708.94	20274	6530.23	14516.4	12576.5	6145.23	18380.4	11202.2	3422.41	11573.6	4346.51	2968.99	3343.33	4754.19	15574.2	8161.04	1922.45	5085.68	11915	9347.99	10550	12029.7	N/A	2747.57	N/A	1699.66	9923.18	14106.8	10797.7	10680.3	3508.14	8128.61	14764	N/A	9265.32	20347.6	4134.2	9167.49	18993.4
PC 40:1e; [M+H]+@9.29	PC 40:1e; [M+H]+@9.29	830.7	830.701	9.29	21.4591	51624.2	66658.4	31142.7	49516.2	29493.1	44912.8	47672.9	71469.1	55390.4	49213.6	56109.2	18540.4	32602.5	93835.6	82155.5	56671.9	85100.9	89349.7	44608.5	48362.7	66125.8	51550.1	86036.9	49271.3	42244.5	54247.7	62195.9	64931.7	97510.7	58346.2	42112	42496.6	73793.7	37541.3	48395.4	24656	81394.9	59092.4	42126.4	42511.9	52533.6	56624.2	56286.2	79101.9
PC 40:2; [M+H]+@8.41	PC 40:2; [M+H]+@8.41	842.663	842.664	8.41	16.2879	29470.9	47442.3	50459.5	37284.3	43519	33229.3	32654.4	28848.6	25283.4	38115.4	39632.9	31615.7	23687.5	28031.2	51020.1	39015.4	34241.9	65806.6	26072.8	28297.9	47883.9	38138.2	51794.8	35352.3	31784.3	45904.2	40416.5	43714.1	59360	34080.5	26626.3	20639.9	32118.8	24050.8	27820.4	25448.9	34321	35460	35110.8	28733.6	34377	36178.8	59874	31100.9
PC 40:2e; [M+H]+@8.86	PC 40:2e; [M+H]+@8.86	828.684	828.685	8.86	27.4226	52837.8	47032.9	52272.7	53398	27389.1	35921.7	N/A	93120.6	56911.5	54447.5	68387.8	N/A	N/A	82080	111975	71088.7	67811.6	95045.5	80973.7	81837.7	93002.8	38505.6	85798.5	68305.4	65210.6	71646.7	84032	63406.1	96890.9	64541.6	52577.8	N/A	102679	37405	74694.7	42397.3	103243	72710.1	65697	84279.1	51025.5	106011	84954.8	79239.1
PC 40:3; [M+H]+@7.94	PC 40:3; [M+H]+@7.94	840.648	840.649	7.94	31.6542	31073.1	98875.1	N/A	37102.8	62489.1	47843.1	N/A	73121.4	74052.6	61776.7	80529.3	52605.1	45377	69691.5	90190.7	100590	69437.9	81658.6	91182.6	60203.2	90436.3	62084.7	N/A	49854.6	42310.8	99919.6	37200.1	50092	55949.5	63646	101230	57753.3	52154.3	35576.9	86106.7	57923.8	45424.6	30529.1	53360	42480.1	N/A	65246.2	71320.5	53903.5
PC 40:3e; [M+H]+@8.48	PC 40:3e; [M+H]+@8.48	826.668	826.669	8.48	14.5595	102326	85834.2	102424	97723	74924.6	82238.1	84664.7	171718	151320	141214	125941	83784	77231	168689	239225	137442	137197	185581	135054	144997	137403	99477.4	189687	130067	103946	130609	136091	131761	135973	92303.4	122664	107883	230144	131118	133016	101155	162339	103434	101349	122350	135627	178290	97024.2	134715
PC 40:4; [M+H]+@7.83	PC 40:4; [M+H]+@7.83	838.632	838.633	7.83	74.0477	474379	N/A	409032	467141	440243	387544	383188	420101	448959	480643	358827	325244	411450	409825	52452.8	N/A	355179	N/A	758010	528688	N/A	482792	N/A	393986	273701	683912	285808	405180	N/A	N/A	672287	251805	375493	276568	581451	309062	370573	888121	304676	185123	945948	478714	N/A	399055
PC 40:4e; [M+H]+@8.04	PC 40:4e; [M+H]+@8.04	824.653	824.654	8.04	22.4184	226740	310523	309192	297348	211825	309497	282122	382075	341616	386893	200992	334290	188202	297139	332879	336488	379490	446401	320740	428183	390986	274979	417436	302900	217691	241060	242780	234654	270453	238326	400375	184776	374686	241112	251310	268700	269773	375060	270535	352853	336049	335958	287213	324961
PC 40:5; [M+H]+@7.28	PC 40:5; [M+H]+@7.28	836.616	836.617	7.28	12.8646	1.42455e+06	1.25017e+06	1.2221e+06	909838	1.37077e+06	1.21432e+06	1.15027e+06	1.06301e+06	1.33645e+06	1.1097e+06	1.21522e+06	759720	1.03727e+06	917027	1.32467e+06	1.69744e+06	631450	1.19689e+06	1.76884e+06	1.04791e+06	1.36866e+06	1.00815e+06	1.43667e+06	1.21638e+06	671162	1.62437e+06	635993	973935	1.50438e+06	1.40341e+06	1.52651e+06	606800	1.01772e+06	845054	1.25292e+06	623145	771892	1.79735e+06	601125	749122	1.60489e+06	920694	1.25737e+06	975977
PC 40:5e; [M+H]+@7.53	PC 40:5e; [M+H]+@7.53	822.637	822.638	7.53	14.7307	361026	190370	346497	346084	355470	333028	348683	347228	138947	297352	202599	175797	112525	275134	414222	149383	280379	332760	157949	304356	309744	195615	409015	293456	185299	290304	237253	255089	256829	134448	307501	171057	300270	223145	127135	228182	258834	317550	172195	277854	219997	129762	179267	263006
PC 40:6; [M+H]+@5.11	PC 40:6; [M+H]+@5.11	834.601	834.602	5.11	27.7168	13257.5	8365.47	14029.8	16302.9	16922.2	14540.1	15378.4	14214.7	15933.7	21735.9	20366.3	14766.1	18106.4	20401	29084.4	23762	64581.2	38132.4	28267.9	22533	32260	28914.3	15586.5	49469.5	21496.8	78513	20659.3	54288.3	37085.5	69737.9	31021.9	14990.9	18012.3	37223.2	41047.1	14717.8	N/A	16606.6	62897.3	N/A	44030.9	91593.6	103083	41849.1
PC 40:6; [M+H]+@6.99	PC 40:6; [M+H]+@6.99	834.601	834.602	6.99	11.208	2.34501e+06	2.07824e+06	2.20449e+06	2.05939e+06	2.35476e+06	2.00369e+06	2.03923e+06	2.21792e+06	1.91609e+06	2.3647e+06	2.93705e+06	1.76713e+06	2.52196e+06	1.6928e+06	2.51406e+06	3.52711e+06	1.71168e+06	2.89276e+06	2.72543e+06	1.45622e+06	2.08006e+06	2.37185e+06	1.84466e+06	3.40964e+06	1.10388e+06	2.71277e+06	1.48116e+06	1.86687e+06	2.96179e+06	1.97669e+06	2.87919e+06	1.7707e+06	1.92229e+06	1.93165e+06	2.17201e+06	1.11353e+06	1.41709e+06	2.49971e+06	1.14171e+06	1.71228e+06	1.51668e+06	1.42351e+06	2.26033e+06	1.47029e+06
PC 40:6e; [M+H]+@7.20	PC 40:6e; [M+H]+@7.20	820.621	820.622	7.2	21.9945	227539	181209	161608	338106	170318	135677	185135	228037	220674	298858	131864	223897	160837	156824	306822	202404	197836	226061	210264	188260	233355	144814	330694	218065	148688	271083	179957	163430	246521	118008	311367	142475	236154	178419	212290	172617	131042	301464	142697	151091	101065	147207	142877	190704
PC 40:7; [M+H]+@5.31	PC 40:7; [M+H]+@5.31	832.585	832.586	5.31	26.1737	12080.5	9544.62	16555.4	8301.59	N/A	N/A	N/A	6511.31	N/A	21817.5	N/A	N/A	6398.1	N/A	N/A	N/A	92535.2	N/A	7198.92	N/A	23469.7	32300.7	6200.67	15555.4	N/A	93450.5	N/A	94570.4	N/A	77590.6	N/A	N/A	15158.1	45649.8	92633	25334.1	33846.7	30469.8	41517.6	35486.4	97631.7	113021	87115.2	45874.8
PC 40:7e; [M+H]+@6.77	PC 40:7e; [M+H]+@6.77	818.606	818.607	6.77	18.844	187140	155536	153374	180255	177617	187146	155525	223048	135711	189368	206000	191698	136516	176243	181303	172053	131981	233572	143055	94501.5	145451	109499	151552	206414	77721.3	165653	191015	131312	162263	102390	152981	149733	148024	144267	148805	110474	121323	150917	81963.5	194892	78038.2	77983.1	140478	81762.2
PC 40:7e; [M+H]+@7.30	PC 40:7e; [M+H]+@7.30	818.606	818.607	7.3	7.67588	105071	82948.6	124811	110344	117098	118640	97893.4	97606.1	60318	94648	74756.3	120214	72320.4	87757	94132.4	87362.3	94960.4	94415.4	89461.9	73290.4	102509	61183.4	81163.9	104659	46839	112821	70155.7	75748.9	63094.4	N/A	76378	80058.7	58739.3	75735.2	59626.5	54017.9	58885.4	123207	31257.4	56602.5	56482.1	73604.2	69192.1	33667.3
PC 40:8e; [M+H]+@6.72	PC 40:8e; [M+H]+@6.72	816.59	816.591	6.72	10.5627	63696.1	58764.7	58704.7	88108.7	60013.7	59554.1	55362.1	54957.6	46218.1	41295.7	42907.2	54957.4	44721.5	49059.5	37367	54646.4	35745.3	43474.3	43873	25560.4	43618.5	41786.5	41958.4	52556.3	18784.6	42383.9	39904.1	37842.6	28496	22119.5	36857.2	47282.6	30062.7	44760.1	55073.2	33010.2	45487.4	52395.1	25551.5	36710.4	17537.5	28538.4	34405.6	27048.9
PC 40:9; [M+H]+@5.63	PC 40:9; [M+H]+@5.63	828.554	828.555	5.63	35.2432	19794.4	N/A	23893.1	31795.5	13275.2	N/A	28244.6	3842.75	9209.1	8461.99	24623.2	N/A	N/A	13863.2	19224.9	22860.4	10047	18751.5	30330.3	12173.7	20020.8	19963.1	28315.5	18003.2	N/A	23073	11831.6	15712.7	28378.2	21991.9	N/A	13329.9	10232.5	N/A	7781.74	9157.21	9298.63	17242.5	14466.6	6109.5	22116.4	N/A	27157.7	N/A
PC 40:9; [M+H]+@8.56	PC 40:9; [M+H]+@8.56	828.554	828.555	8.56	32.9201	4734.5	6690.66	8524.82	18536.5	3243	N/A	15359.3	6949.95	N/A	7274.97	13676	11316.5	13757.8	14463.9	13735.1	18543.6	10922.7	14238.5	N/A	8239.58	1638.04	6557.73	8388.69	7668.49	6573.8	14814.2	8740.2	9686.33	15921.3	14468.2	13693	11516.8	N/A	9746	13303.3	N/A	13877.5	18697.9	6598.74	6226.3	7626.4	8707.18	10320	7998.68
PC 40:9e; [M+H]+@6.83	PC 40:9e; [M+H]+@6.83	814.575	814.576	6.83	73.4553	10960	12233	25503.4	12373.2	13835.9	11325.9	11438.5	16192.7	6843.12	N/A	9439.2	5883.63	9282.88	N/A	2431.97	1876.19	5550.54	10515	8198.91	565.387	3118.78	9555.07	3705.34	12058	6706.12	3435.25	6492.88	N/A	1057.33	3599.88	6800.25	4520.28	2271.32	8619.44	N/A	9183.86	2160.46	8368.91	2708.11	2795.14	11288.9	1582.03	N/A	8362.54
PC 41:3; [M+H]+@8.86	PC 41:3; [M+H]+@8.86	854.663	854.664	8.86	53.4461	N/A	N/A	N/A	N/A	4039.72	N/A	N/A	N/A	9231.93	N/A	12428.6	6691.32	N/A	9951.83	16145.6	10118	17585.2	17834.2	N/A	13310.2	19018	N/A	11855.2	18883	12687.9	9354.74	16923.3	7886.15	18490.1	8300.46	17506.2	6619.83	6936.86	6328.78	N/A	16859.6	2367.01	23198.3	3227.49	4974.82	13731	N/A	2738.93	8954.4
PC 41:4e; [M+H]+@8.01	PC 41:4e; [M+H]+@8.01	838.668	838.669	8.01	35.4726	34336.3	31929.2	19022.6	N/A	N/A	N/A	23565.5	24535.5	43452	30347.3	29499	29745.5	28711.6	28021.6	31605.4	N/A	N/A	N/A	25969.2	29311.7	15947.8	32057	25503.4	31452.5	26857.2	17540.9	23761.1	N/A	15510	N/A	N/A	27855.9	20734.5	43572.8	N/A	32390.5	N/A	N/A	N/A	N/A	24943.6	32951.5	31959.3	N/A
PC 41:6; [M+H]+@7.31	PC 41:6; [M+H]+@7.31	848.616	848.617	7.31	27.4749	19091.8	19272.1	9790.35	16987.9	14367.3	14838.5	17619.3	9433.56	12001.6	17072.1	24932.5	8330.81	15441.7	11904.5	16973.3	22133.6	10636.6	17860.2	17926.2	8879.8	19957.6	15924	7809.77	12946.7	2829.71	32318.3	5404.86	10719.8	23346.3	12150.1	16607.2	3639.99	5307.49	5739.06	18158.7	4789.86	5697.52	13952.8	10569.9	12453.9	10861.4	13737.3	12449.3	9197.42
PC 41:8e; [M+H]+@7.88	PC 41:8e; [M+H]+@7.88	830.606	830.607	7.88	40.1021	12684	9705.78	7353.56	7167.91	11744.3	10139.9	2914.61	5290.25	4989.83	N/A	7111.68	3878.38	5495.12	7294.26	4684.77	3175.72	3678.05	8671.49	5441.51	4841.04	9856.44	3192.8	7723.26	4762.97	3295.16	N/A	7662.23	4298.48	7648.74	4322.4	4414.37	6543.4	5783.63	5461.11	1137.07	4300.63	4959.09	8600.51	5059.16	7402.18	N/A	5298.22	2248.7	3148.02
PC 42:10; [M+H]+@5.90	PC 42:10; [M+H]+@5.90	854.569	854.571	5.9	11.3264	34033.9	43126.5	30099.1	45869.5	40220.8	38452.2	44585.4	45607.3	63877.9	47991	71556.5	68601.3	130385	42261.2	103110	109788	48502.2	116202	74396.7	66615.6	165869	84917.3	84317.4	99138.5	27831.7	190721	59245.9	31480.2	193861	137868	111432	52125.2	42769	51246	61410.8	17301.5	42497.1	58715.8	52738.8	23200.7	132129	41246.4	143385	33730
PC 42:11; [M+H]+@5.90	PC 42:11; [M+H]+@5.90	852.554	852.555	5.9	22.5149	31415.4	29479.6	19210.5	16027.2	18454.6	18713.4	15282.8	8408.97	5931.04	N/A	12239.9	16211.4	10336	10624.2	4657.14	7349.71	5747.18	9261.61	4989.09	3978.19	4942.75	3418.06	7049.02	8854.97	6612.03	8448.32	3657.55	3071.27	4955.26	8390.58	5683.38	7721.48	5245.83	4850.72	5679.75	4573.89	9682.49	7835.01	6492.89	4954.36	6880.97	5796.32	6888.43	1749.55
PC 42:1e; [M+H]+@9.93	PC 42:1e; [M+H]+@9.93	858.731	858.732	9.93	34.7464	55864.6	65545.9	74564.7	55342.3	43320.9	58248.4	70426.7	75698	81816.1	56176	54540.5	40826.8	55939.1	49495	59543.3	77148.4	64840.4	52655.5	61956.8	51286.9	70272.8	61848.7	55455.6	106775	73724.6	77491	59945.1	55390.6	45177	51910.7	70376	38858.2	66147.5	74790.2	43947.6	23006.1	51523.9	50394.8	37438.9	65090.4	39395.5	85357.6	62185.3	71506.8
PC 42:2; [M+H]+@9.05	PC 42:2; [M+H]+@9.05	870.695	870.696	9.05	28.9352	34716.9	34190.6	29866.5	33532.4	29173.4	28599.7	24595.4	21992.2	15448.9	21701.2	34083.2	19643.6	16879.8	23224.1	43161.5	35375.9	40713	74659.5	37783.1	32841	44531	40487.8	47274.4	35717.7	32716.6	47904.1	24885.7	40665.4	67685.1	30448.4	33046.6	11087.9	28233.7	38581.7	35444.3	17870.9	30875.6	31165.1	29303.4	35090.6	41703.3	38060.4	58823.8	33745.7
PC 42:2e; [M+H]+@9.50	PC 42:2e; [M+H]+@9.50	856.715	856.716	9.5	16.4909	72944.2	54529.7	69988.6	84468.9	62643	61970.1	45080	50852.9	69575.6	61329.5	66652.9	63474	38594.3	71663.9	119255	95482	104109	123705	142915	86665.3	137529	63628.3	118700	130203	60535.8	126381	71878.1	67376.6	137955	118472	82434.6	53782.1	125836	74788.7	128648	45261.6	136596	94551.8	95160.2	61983.5	75766.3	99775.5	145608	119746
PC 42:3; [M+H]+@8.48	PC 42:3; [M+H]+@8.48	868.679	868.68	8.48	35.9406	23583.2	18713.2	21425.8	18918.7	13324.7	20757.5	13997.8	23024.1	9237.76	13424.8	21209.3	11453.2	15266.2	22598.7	28632.8	15629.6	16358.8	39415.4	20637.4	26383	37181.9	18079.2	35799.4	22124.5	16587.1	30151.7	23469	18414.9	37243.7	35379.9	27866.8	15611.5	21215.5	11869.3	19887	16754	16124.8	17722.1	20034.6	13203.5	17140.3	21871.6	20802	24032.6
PC 42:3e; [M+H]+@8.93	PC 42:3e; [M+H]+@8.93	854.7	854.701	8.93	13.9859	94952.1	135065	120496	102378	95891.3	83482.5	86472.1	206342	125624	109692	164786	75776.1	63701.5	159556	242344	190945	175103	190607	190987	151847	170655	110831	162907	159053	112573	177015	209646	163783	219741	130703	151351	86957.5	240623	132495	183937	118604	211025	155112	111170	157354	148121	231206	206522	221641
PC 42:4; [M+H]+@8.18	PC 42:4; [M+H]+@8.18	866.663	866.664	8.18	29.0356	38929	38269.1	35501.6	28015.5	33381.3	34897.7	24712.8	34779.7	32328.4	48338.1	32702.4	36762.5	23199.7	29213.5	45880.9	46651.7	50194.8	79482.7	44830.9	39709.4	41555.7	38940.7	63372.5	28216.7	42159.3	50837.4	36434.8	40054	54574.1	38737.4	30388.1	15270.7	22326.5	14362.3	39972.2	30877	47273.7	64504.7	34460.2	18871.7	41569.9	30143.2	42875.2	28001.1
PC 42:4e; [M+H]+@8.70	PC 42:4e; [M+H]+@8.70	852.684	852.685	8.7	15.7333	216822	116149	172427	200854	200726	117076	131153	237224	137849	186511	135945	103806	128818	282737	287733	133366	215827	302230	287164	250548	359733	186793	413633	216308	122191	188755	165398	181012	194553	177472	354855	101735	261319	141330	183614	92468.9	180279	358896	133222	245437	154891	217417	271611	275322
PC 42:5; [M+H]+@7.75	PC 42:5; [M+H]+@7.75	864.648	864.649	7.75	13.0367	27541.9	36378.2	30181.1	37872.4	50385.2	32592.6	31312.7	46832.6	46972.8	64788	65585.4	34512	54219.1	37814.5	92045.1	132598	48391.5	88721.8	71516.6	40965.1	65206	56696.5	94437.2	83214.1	38593.1	89447.6	41300.7	69602	89929.6	72477.8	72105.2	33218.8	58423.2	48117.6	64377.9	32521	45026.5	92006.8	34933.8	37550.6	66577.8	54182.7	87040.1	42759.7
PC 42:5e; [M+H]+@8.19	PC 42:5e; [M+H]+@8.19	850.668	850.669	8.19	4.04868	251353	262141	228233	244132	243040	214772	227970	396706	277039	267575	226565	268849	144053	294443	481003	242438	232653	389527	306777	309554	329888	225294	417229	314465	158371	273959	168637	253601	231045	162725	325214	176763	356276	253175	294190	184978	270268	315135	169380	294944	243336	170704	217997	289251
PC 42:6; [M+H]+@7.43	PC 42:6; [M+H]+@7.43	862.632	862.633	7.43	21.8242	44467.7	48281.8	45871.8	48274.7	29620.9	32987.7	28005.3	31889.1	35350.4	50433.3	59643.1	34011.4	24852.1	35742.6	45523.7	75305.1	10319.3	42197.7	39766.9	24903.7	53799.4	22835.8	47467.4	37137	38344.1	73554.1	26689.2	23887.7	74497.6	38669.6	46432.3	23676.5	21535.7	22626.1	44696.5	18733	36181.5	46717.5	31726.8	19476	43336	27051	48170.2	28112.9
PC 42:6e; [M+H]+@7.85	PC 42:6e; [M+H]+@7.85	848.653	848.654	7.85	27.4604	129791	83685.3	163187	164554	169673	67634.1	148128	121390	86261.4	139523	77887.5	73758.1	53512.6	98462	135113	73478	67998.1	96081.7	98324.6	140746	160550	110175	111956	105938	81871.3	87074	75888.8	123875	87072.6	54624.6	82083.9	63459.7	113359	69847.1	87399.7	113898	89855.3	80021.2	43466.4	87304.3	66877.3	95812.8	105071	143875
PC 42:7; [M+H]+@6.93	PC 42:7; [M+H]+@6.93	860.616	860.617	6.93	20.7203	12430.1	35228.8	24092.2	26627.5	18239.4	25185.2	N/A	28768.1	32505.1	39525.9	40449.6	27093.1	37394.2	27903.3	33935.9	39997	25114.6	33062.9	26047.6	11161.7	28868.5	49895.4	30320.3	54949	11212.9	26302.8	12590.4	27604.7	29073.8	19220.3	26229.1	25770.3	26245.3	39927.5	41660.7	17753.8	23816	37546.1	12963.8	42149.2	10164.1	15578.4	19918.3	19540.3
PC 42:7e; [M+H]+@7.42	PC 42:7e; [M+H]+@7.42	846.637	846.638	7.42	24.8587	49934.2	31629.3	36308	36413.4	36640.7	32518.6	38309.3	66348.6	39507.5	26826.7	52109.9	N/A	54468.2	53743.6	38492.9	35092.5	35362.3	49000.7	52241.5	17561.6	43809.9	27039	46686.4	60801.9	23115.8	37868.4	28837.7	31117.1	44743.1	22413.7	39726.5	17753.5	48244.2	35277.5	31503.5	30708.2	4441.79	N/A	N/A	42708.3	32116.3	23591.8	51284.2	35293.2
PC 42:8; [M+H]+@6.60	PC 42:8; [M+H]+@6.60	858.601	858.602	6.6	27.9186	23623.3	27686.6	31938.5	15975.1	28275.3	31116.1	32680.4	20860.6	7970.04	15341.1	29011.8	19514.5	21825.2	21170.2	20803.8	27404.3	14075.2	39236.6	15418.5	11654.2	26807.7	11470.6	12010.7	17412.4	12769.2	28334.7	16286.8	9602.68	26430.3	36005.1	28994.3	27468.8	8337.24	17302.4	14661.3	10686.4	14467.4	26037.8	10732.3	5381.17	9713.7	11553.3	12605.7	6733.05
PC 42:8e; [M+H]+@6.96	PC 42:8e; [M+H]+@6.96	844.621	844.622	6.96	28.8421	12839.1	16111.5	N/A	9344.84	N/A	15915.2	7427.98	29807.8	9741.44	6855.65	23462.7	9809.13	8194.3	21004	N/A	8280.3	8615.24	9997.83	5568.1	N/A	9307.63	N/A	8096.15	41781.2	9762.06	12912.6	6419.11	14815.8	10668	1216.75	N/A	N/A	9106.19	12738.6	4626.77	9215.6	5761.01	14033.5	3246.98	17556.6	7054.02	N/A	N/A	8545.73
PC 42:9; [M+H]+@6.21	PC 42:9; [M+H]+@6.21	856.585	856.586	6.21	12.5812	40066.9	49072.9	42891.6	49289	39779.5	45336.4	38124.9	34350.4	27944.9	25788	46006.7	23067.3	57175.1	26144.8	44605	51016.5	16954.4	39544.4	33217	31249.5	34148.2	19045.5	33174.4	31258.9	13673.7	43352.6	27535.9	11766.8	33758.9	28931.2	44315.5	26480.5	16506.3	17859.8	27002.1	13741.6	26569	26229.3	29504.2	N/A	50230.9	6822.5	28123.9	15637
PC 44:12; [M+H]+@5.81	PC 44:12; [M+H]+@5.81	878.569	878.571	5.81	67.7423	N/A	8315.71	N/A	7436.82	6104.79	10368.1	3602.5	N/A	2469.61	17556.1	18749.8	17641.1	8957.6	13226.5	20253.4	16989.2	N/A	N/A	1072.19	18301.5	35394.2	1690.94	7698.15	16085.6	1319.89	33409.5	N/A	14532.2	38099.1	21660.6	N/A	N/A	1760.89	15523.4	352.205	1925.36	17328.2	N/A	22959	3837.92	1181.8	N/A	39476.1	N/A
PC 44:3e; [M+H]+@9.58	PC 44:3e; [M+H]+@9.58	882.731	882.732	9.58	14.2869	23394	N/A	19878.1	N/A	26038.1	28213.6	29247.4	28667.3	40705.9	N/A	42828	N/A	26886.7	25642.2	71564.8	34585.9	44152.7	104836	69529.8	52665.6	52291.2	N/A	49176.3	33372.8	28920.5	58868.6	40608.3	51988.4	70577.4	29310.6	50399.7	21297.9	55234.4	47029.6	N/A	N/A	N/A	48024.8	35044.6	35118.8	44117.8	35069.6	32125.4	45128.8
PC 44:4; [M+H]+@8.91	PC 44:4; [M+H]+@8.91	894.695	894.696	8.91	30.2113	26110.6	10993.4	17829	19108.4	20029.3	25874	19048.4	15167	7947.46	8534.24	15671.8	N/A	16956.3	12404	10382.2	18528.9	35946.9	30429.1	28134.5	33323.9	37684.9	18525.6	22827	N/A	16656.6	42199.1	21664.1	29887.1	18335.8	20786.9	35287	10800.1	19076.4	18434.9	30996.5	6848.87	15859.2	22672.6	18172.2	20523	31513.8	32687.4	45950.2	23511
PC 44:4e; [M+H]+@9.21	PC 44:4e; [M+H]+@9.21	880.715	880.716	9.21	19.1391	107417	126813	122034	101420	85616.9	116115	112376	106049	133660	139273	146767	47117	70166.5	196541	186292	111588	175992	151762	294376	206374	130230	123244	257303	202173	95234.9	255980	155062	181302	267113	147688	165590	57409.7	253581	154315	193050	88656.2	94517.7	135595	154356	168918	198784	192126	218279	152449
PC 44:5; [M+H]+@8.36	PC 44:5; [M+H]+@8.36	892.679	892.68	8.36	25.5531	19019.3	11242.9	2530.37	9506.32	N/A	5517.52	5438.04	6348.44	13600.9	10099.7	13765.4	5323.81	10785.6	N/A	17957.5	N/A	9428.21	30113	14032.5	6477.03	9723.55	8335.21	22176.5	24719.3	6789.91	19639.8	5311.08	6584.34	13418.7	6360.69	9169.73	6133.17	6518.07	6516.39	13125	11776.9	3895.97	N/A	N/A	9230.16	10745	11511.1	10577.9	9171.06
PC 44:5e; [M+H]+@8.71	PC 44:5e; [M+H]+@8.71	878.7	878.701	8.71	10.3602	357555	337912	327131	310502	306201	337707	316795	572030	432030	434809	389087	324682	218224	449320	839327	470259	485234	621752	685667	476413	602765	322772	628506	651611	246172	581531	411833	514195	571110	319508	641276	232492	534362	413268	628049	305406	420406	562790	348720	461396	437393	445339	493845	601084
PC 44:6; [M+H]+@7.89	PC 44:6; [M+H]+@7.89	890.663	890.664	7.89	66.944	3725.71	6500.45	4998.81	3423.26	8525.99	1529.4	1931.35	9190.04	1275	N/A	N/A	2921.68	3757.2	2781.34	3153	6333.55	5742.98	5082.27	N/A	2223.81	12655.9	7551.95	7188.44	5289.44	2289.79	1674.75	1226.9	1114.22	12691.6	3081.89	9524.39	N/A	N/A	6234.09	2678.33	2256.36	3209.71	4764.51	359.855	2671.14	1502.42	34.6724	6615.53	N/A
PC 44:6e; [M+H]+@8.37	PC 44:6e; [M+H]+@8.37	876.684	876.685	8.37	8.17587	253165	233652	121042	222082	210969	209598	197357	423324	245456	286400	281545	135343	75995.2	328555	552923	160275	319203	441059	240483	257088	419699	210227	378422	356580	175701	337809	283861	286767	363236	142873	393744	173117	387200	261001	338272	209069	293304	354740	140658	293072	234268	232593	268762	166421
PC 44:7e; [M+H]+@8.02	PC 44:7e; [M+H]+@8.02	874.668	874.669	8.02	27.995	83986.1	77071.2	68619.4	78262.7	80666.2	68484.1	52483.2	126792	69393.9	60838.3	124478	76288	41403.9	115110	107266	94433.4	56083.5	127854	102427	68437.2	N/A	63047.7	90363.8	124108	20607.1	91377.1	44328.6	78639.9	102796	58153.4	98209.1	56290.2	104429	55397.1	103313	35279.1	N/A	85996.1	39896.4	68675.4	61039.9	52257.1	102087	131511
PC 44:8e; [M+H]+@7.60	PC 44:8e; [M+H]+@7.60	872.653	872.654	7.6	26.1245	25577.8	N/A	17157.9	29532.2	14993.4	10538.2	12239.3	28226.6	17352.6	15884.7	23445.3	19699.6	16887.4	30716.8	19617.9	N/A	15624.6	23527.2	29296.7	13823.8	21820.4	10005.8	21867.4	N/A	3347.29	23813.4	N/A	14542.8	27774	1910.45	21670.9	15602.6	26075.6	22042.3	6930.48	9471.39	16193.2	20999.3	6075.74	9555.84	N/A	9005.75	13423.6	22772.1
PC 46:5e; [M+H]+@9.22	PC 46:5e; [M+H]+@9.22	906.731	906.732	9.22	10.4924	54987.8	81125.9	60496.3	63099	52926.4	55761.2	48389.6	73937.2	64392	54488.8	83731.6	37731.7	24172.1	74550.8	144096	70761.3	90780.5	111938	122355	89544.6	70542.4	50755.5	100960	84000.7	28749.3	139424	74228.5	91009.8	111246	86770.5	103040	50879.7	99628.9	80522.1	109118	42614.3	78019.4	77359.2	63627.1	71685.9	88719.5	81029.4	101744	118108
PC 46:6e; [M+H]+@8.88	PC 46:6e; [M+H]+@8.88	904.715	904.716	8.88	16.3483	95370.5	63978.7	70798.3	69171.2	65807	72024.8	62650.2	147101	75360	108827	154335	54051	52535.9	118157	244430	144949	152780	163134	197812	114555	70619.4	94755.7	75481.9	178759	61070.1	198893	120978	79917.6	99868.2	90960	155442	52635.3	148504	114795	171448	68073.8	101136	139920	93524.8	134463	100433	134770	102056	171356
PC 46:7e; [M+H]+@8.55	PC 46:7e; [M+H]+@8.55	902.7	902.701	8.55	12.2528	74372.3	54418.4	66605.9	50425.6	55152.2	60591.8	68568.7	150402	109644	121211	162559	69249.1	72585.4	137549	260216	145319	127240	182063	146396	76193.6	136737	90984.9	112393	155168	54999.9	186980	91960.7	140861	250542	86463.8	157195	85855.8	149335	116196	118775	75729.8	95282.2	116401	52793.8	124782	85993.3	102238	146086	119344
PC 46:8e; [M+H]+@8.21	PC 46:8e; [M+H]+@8.21	900.684	900.685	8.21	18.8071	25473.9	N/A	18251.7	25543.7	25386.2	22516.3	25626	57855.2	29527.6	32100.5	65155	N/A	29498.2	54905.5	85292.4	41461	36851.8	64398.7	60252.8	32509.5	35561	30610	40579.8	69461.5	24380.6	60687.2	42355.1	35008.3	84862	27997.6	56968.7	N/A	46597.6	30962.3	33453.8	12723.7	N/A	45861.2	N/A	34071.7	18488.2	N/A	40750.2	31673.2
PC 48:8e; [M+H]+@8.70	PC 48:8e; [M+H]+@8.70	928.715	928.716	8.7	30.9625	15171.4	N/A	12966	7344.19	N/A	N/A	4963.81	9947.69	11536.4	9952.19	24105.6	8877.37	9677.2	9972.18	19606.3	14007.2	18293.1	17314.4	12935.4	17621.1	8701.82	7795.32	13394.9	21191.4	N/A	35333.8	7698.37	17621.9	18284.3	28715.4	11222	5715.31	15052.5	8262.98	12636.5	14163.9	4545.62	N/A	20629.3	12760.5	19254.8	20230.1	17477.2	53340.4
PE 32:0; [M+H]+@6.86	PE 32:0; [M+H]+@6.86	692.523	692.524	6.86	34.775	5635.6	1411.57	2249.4	2956.8	5152.96	4694.06	3115.51	3866.09	5183.62	8605.8	9269.47	4208.78	4367.04	5715.06	7227.47	2680.56	5708.14	8218.48	11110	8590.63	7464.97	7672.66	2628.28	3792.72	8047.52	4796.68	5795.37	3258.4	15982.2	6657.13	3719.05	8229.69	6155.06	4350.06	3228.11	2610.22	13952.4	10400	8585.57	11042.7	5080.89	N/A	8625.8	2672.48
PE 32:1; [M+H]+@6.37	PE 32:1; [M+H]+@6.37	690.507	690.508	6.37	11.6507	4184.94	6337.7	3641.9	1535.49	6298.47	4488.53	6468.9	5696.34	25645.2	28056.9	29331	8554.03	20158.2	19189.9	13811.5	11282.1	6473.07	15677.9	36710.1	15927.7	22116.6	44310.1	15726.2	9026.94	31620.7	13282.5	13671.2	9901.71	98972.7	70265.8	6508.31	22270.3	17603.4	13086.6	28406.4	23535.7	35475.2	10320.4	15721.3	10035.3	81149.9	15328.5	33416	9268.18
PE 32:2; [M+H]+@5.89	PE 32:2; [M+H]+@5.89	688.491	688.492	5.89	15.7933	2598.66	1817.74	1445.42	880.234	1854.89	N/A	2026.08	5993.78	8626.13	9366.38	7770.78	4979.03	15328.6	7177	18229.7	9840.57	5097.23	20988.6	7708.64	14197.9	20778	17907.2	16180.6	3532.45	14510.8	13649	19287.6	9444.83	35055.2	18975.5	8621	3707.71	7028.52	8736.97	8535.08	2797.22	11280.1	7588.01	13085.4	9194.54	19622.9	19226	36754.1	6808.13
PE 33:0; [M+H]+@7.20	PE 33:0; [M+H]+@7.20	706.538	706.539	7.2	37.5822	8802.26	5763.84	9944.25	2386.51	3082.63	339.53	1556.03	1919.7	12271.1	N/A	9000.5	N/A	2803.01	N/A	7662.17	5095.19	N/A	N/A	N/A	7238.52	13197.7	15551.3	6057.92	N/A	2726.62	10707.2	N/A	4714.84	7575.09	11041.6	5090.95	N/A	N/A	2644.82	5637.46	1292.83	N/A	N/A	6027.75	7598.48	10107.7	4821.31	7312.89	6018.49
PE 34:1; [M+H]+@6.99	PE 34:1; [M+H]+@6.99	718.538	718.539	6.99	10.3544	76005.1	77600.5	80567.4	74293.7	85100.8	61307.3	80677.1	297619	445091	594331	408992	143300	296715	346866	450074	278986	463417	362904	380801	280941	231123	538354	362126	228809	334774	204129	387748	366049	586544	584092	181578	301426	372471	311481	524316	291756	353461	332945	201605	357294	474048	364730	464669	393541
PE 34:2; [M+H]+@6.53	PE 34:2; [M+H]+@6.53	716.523	716.524	6.53	12.9501	214261	186049	198416	181507	195427	193847	191252	657023	870048	1.26611e+06	884340	385849	775350	907847	988389	769084	1.07306e+06	1.38831e+06	875068	741298	732302	1.33113e+06	1.21303e+06	568255	957651	576466	1.13294e+06	1.33863e+06	1.84484e+06	1.10129e+06	332058	747077	1.04057e+06	647843	1.13484e+06	653338	1.01607e+06	741001	503197	786736	960643	1.21525e+06	1.44932e+06	680727
PE 34:2e; [M+H]+@7.31	PE 34:2e; [M+H]+@7.31	702.543	702.544	7.31	15.2765	37354.4	35540.2	42502.1	29525.2	49043.3	36346.9	33901	32443	42055.8	32256.6	37813.7	35568.5	31177.9	40475.8	75061.3	59341.1	43066.2	60078.3	46199.3	52801	41975.4	51109.4	80057.1	30215.8	32125	71953.2	85170.8	48015.2	71182.2	78270.1	65622.5	32001.7	52382.2	35936.4	45527.9	41377.3	35180.1	49206.5	24603.3	24795.9	62758.8	82179	80053.1	36929.3
PE 34:3; [M+H]+@4.57	PE 34:3; [M+H]+@4.57	714.507	714.508	4.57	21.8952	936.372	1038.28	N/A	2755.54	1478.29	1326.86	845.98	N/A	N/A	1399.48	2101.22	1027.69	4242.72	1794.88	3295.54	1897.55	32335.3	6899.06	N/A	5609.99	4250.47	4851.28	2244.86	3376.87	1609.15	15827.3	2361.24	28918.4	9478.59	38345.8	64.9135	1512.08	3259.54	5743.14	18033.7	2233.33	5765.42	3321.18	22094.2	9258.92	33588.4	49802.5	63242.9	24152.7
PE 34:3; [M+H]+@6.17	PE 34:3; [M+H]+@6.17	714.507	714.508	6.17	9.97701	21510.5	18938	14224.9	7090.79	15262	16084.4	17669.2	40169.6	70113.2	62078.6	56857.9	21151.5	66708.5	62894.6	83789	76263.7	53757.4	124825	44867.9	67965.7	69048.4	75781.3	99703.8	34698.5	65915.2	47821.3	77927.7	71348.7	161828	60363.4	31422	35134.8	61593.2	45662.2	75334.3	31223.3	63762.2	32251.6	28713.1	39366.1	64163.7	80107.4	112573	41491.1
PE 34:3e; [M+H]+@6.87	PE 34:3e; [M+H]+@6.87	700.528	700.529	6.87	12.9322	137805	101070	114693	106333	105235	116431	111031	86094.8	39867.2	40393.2	46721	79922.2	64573.7	89426.5	85594	51981.8	49559	91628.6	48485.9	114894	73793.7	72354.9	87197.6	32963.2	90299.1	109694	121540	59400.5	96433.6	80655.5	66156	122726	90875.1	65382.7	63159.1	107768	121246	89494	67888.6	53616	98619.2	111721	90760.2	36952.2
PE 35:1; [M+H]+@7.26	PE 35:1; [M+H]+@7.26	732.554	732.555	7.26	26.1726	12023.3	17084.4	16544.5	N/A	N/A	N/A	11960.5	25054.7	88362.3	41554.8	23795.7	N/A	34213.3	N/A	42383.1	39333.8	32076.3	44890.2	96202.3	38735.4	51476.5	53134.7	54520.3	31765.2	27675.1	57206.7	N/A	49459.2	80527.1	106157	49662.2	28726.9	43485.9	N/A	40541.9	18851.7	27513.5	29489.4	24553.1	30463.2	60918.6	35154.6	36482	N/A
PE 35:2; [M+H]+@6.82	PE 35:2; [M+H]+@6.82	730.538	730.539	6.82	24.7067	26374.4	12026.1	12025.2	14244.4	N/A	16797.5	15302.8	39641.5	28100.2	47989.6	31364.6	23443.9	46940.9	38731.8	24524.5	31111.6	26007.5	39469.3	26819.2	39230.2	25673.9	37031.4	40132.6	32249.8	40387.1	23413	55133.4	49643.8	30493	16490.5	18184.6	26006.1	23754.6	33588.8	31079.1	21118.5	48151.9	27428.9	25669.2	31634.4	17221.9	35227.6	32083.1	25344
PE 36:0; [M+H]+@8.02	PE 36:0; [M+H]+@8.02	748.585	748.586	8.02	43.7568	18691.8	14321.6	15894.7	13288	23378.8	21947	10326.2	6180.49	8775.66	15567.9	10414.5	10044	9449.62	5184.48	11423.4	8626.22	9936.48	8069.77	6422.05	10453.8	N/A	4712.79	9115.89	6887.82	12054	8500.46	8734.21	11949.7	12587	N/A	7718.92	8891.21	8283.13	11619.3	11421.5	10093.1	9009.95	13343.4	12296.5	10803.4	8462.33	7421.66	7197.2	N/A
PE 36:1; [M+H]+@7.58	PE 36:1; [M+H]+@7.58	746.569	746.571	7.58	14.5831	80082.3	77501.8	50950.2	49899.2	107912	70182.9	63534.6	119631	170437	215791	153419	77457.2	185955	141075	278496	169355	188397	261160	159211	154997	178548	234605	335187	103310	96327.7	146874	206689	330880	322994	347906	113146	150558	144546	192550	297463	105353	139358	130560	130071	100277	235988	230449	366531	156679
PE 36:2; [M+H]+@7.16	PE 36:2; [M+H]+@7.16	744.554	744.555	7.16	14.6466	472258	509329	456054	491349	473869	439034	464963	1.03287e+06	1.13111e+06	1.93531e+06	1.11774e+06	631386	1.23908e+06	1.18816e+06	1.70418e+06	1.33696e+06	1.39059e+06	2.21074e+06	1.21134e+06	1.19092e+06	1.1184e+06	1.53477e+06	2.15795e+06	840609	1.31606e+06	900922	1.71727e+06	1.88689e+06	2.3852e+06	1.79697e+06	581197	1.12611e+06	1.42434e+06	1.01253e+06	1.6161e+06	789199	1.30075e+06	969536	763490	822661	1.35053e+06	1.81499e+06	2.18119e+06	986083
PE 36:2e; [M+H]+@7.88	PE 36:2e; [M+H]+@7.88	730.575	730.576	7.88	7.45103	32607.8	30803.7	35063.6	32452.7	37563.3	36110.8	33817.1	37373.7	34066.2	24578.4	29980.8	38288.5	31065.2	35656	48954.9	36320.5	53935.9	51976.4	31705.2	43716.2	50229.3	53063	72701.6	36261	27151.6	55080.8	53531.9	33193.2	53799.1	71136.8	63314.3	29781.4	55406.9	26572.5	46287.6	33683.2	63258.6	38848	29255.6	30707.5	61163.2	63325.5	59207.5	30909.4
PE 36:3; [M+H]+@5.40	PE 36:3; [M+H]+@5.40	742.538	742.539	5.4	49.3156	737.875	N/A	N/A	N/A	N/A	2235.11	2902.74	5388.41	4214.36	10654.6	7733.92	4807.08	4936.84	7677.96	N/A	4203.7	19570.1	11243.2	3600.05	6011.11	N/A	N/A	N/A	7480.37	N/A	14498.6	6521.17	52436.4	5980.32	63438	3885.42	6390.97	6459.06	8356.44	25897.9	4785.41	15704.2	4237.79	55636.3	10631.9	43762.8	48310.8	68020.7	25468.4
PE 36:3; [M+H]+@6.67	PE 36:3; [M+H]+@6.67	742.538	742.539	6.67	7.38024	225872	255296	247008	276040	237258	226482	251674	461944	481865	626042	564789	417858	589382	590822	590461	454523	397733	780950	288467	480929	470054	587615	677254	281551	619918	370331	744120	557036	701923	535256	234281	546238	610908	375409	541968	364594	713286	401422	388539	408744	383214	551583	755868	333676
PE 36:3e; [M+H]+@7.47	PE 36:3e; [M+H]+@7.47	728.559	728.56	7.47	7.45297	204408	229822	192493	203709	204419	196294	182012	129829	75505.4	85855.7	82285.6	106439	139740	151707	288372	159705	124841	214954	107737	227327	198130	175494	243524	76273.9	108103	253322	195542	107778	239394	159732	154241	115421	174008	86995.1	143517	96913.8	187184	107015	87243.7	68203	233042	222638	265294	79388.5
PE 36:4; [M+H]+@6.45	PE 36:4; [M+H]+@6.45	740.523	740.524	6.45	11.8936	166858	166373	147724	162860	162174	156053	150039	452554	656882	674949	380573	289276	442057	448013	665401	395071	609184	714141	612998	620145	636876	705760	596337	501055	314109	327328	470354	674964	798454	589707	375042	400189	607325	361482	827694	316219	474390	546267	264971	433274	670839	536193	595607	386492
PE 36:5; [M+H]+@6.09	PE 36:5; [M+H]+@6.09	738.507	738.508	6.09	9.14381	17122.2	19045	19805.1	20623.9	15231.8	21588.1	11263.5	34821.2	40190.9	29187.9	89859.7	21353.6	41069	35388.7	65538	50104	39538.1	49198.7	35466.5	37186.8	67800.2	19377.5	42678.1	46995.5	18595.7	36561.8	27465.4	40169.1	94529.7	51461.1	32180.3	31585.7	48257.5	18541.9	29510.4	7709.56	48681.7	25731.5	25330.4	44716.4	62758.1	34356.3	72186.5	19415.2
PE 36:5e; [M+H]+@6.79	PE 36:5e; [M+H]+@6.79	724.528	724.529	6.79	7.51916	487986	451029	451958	455920	449591	424048	432691	285537	139960	141640	134248	329041	286917	267307	276042	178247	217422	337551	246844	332389	212951	320293	286363	136065	174481	381645	249264	185349	165567	223459	273703	318455	290738	164656	302758	305885	230965	466102	112084	153421	340372	253510	178868	156082
PE 36:6; [M+H]+@5.75	PE 36:6; [M+H]+@5.75	736.491	736.492	5.75	19.6722	1311.44	1721.73	2263.27	2413.02	1981.13	585.993	1490.95	8154.3	6176.12	9021.31	8170.44	6387.17	12770.1	7685.12	19122.8	16164	8624.13	18101.6	8688.19	11225.7	21635.1	11943.8	10479.8	9686.91	10122.3	19522.9	14163.7	13397.5	34904.5	10752.4	8280.85	6537.13	12313	8335.53	8837.61	3584.86	14573.2	8045.62	7155.04	5664.2	11999.2	12052.8	33993.7	7606.58
PE 36:6e; [M+H]+@6.48	PE 36:6e; [M+H]+@6.48	722.512	722.513	6.48	22.7576	23042.8	20078.3	25943.8	23159.5	19207.8	15613.5	18849.5	6969.66	2895.18	7329.29	9984.85	17116.3	9046.79	6711.91	7153.12	14232	4670.68	6860.29	4612.05	13048.4	12011.5	12021	8443.42	12398.3	4734.39	25685.8	3163.04	8555.98	8147.97	16196.2	4235.33	7224.89	4762.91	6208.9	11461.9	4098.28	12065.4	6115.42	9203.15	8921.41	7830.19	5083.83	14125.8	3198.03
PE 37:4; [M+H]+@6.83	PE 37:4; [M+H]+@6.83	754.538	754.539	6.83	34.6063	13881.4	14694.8	17371.6	14539.8	13821.7	15320.3	11790	29546.8	24990.6	39183.3	25133.6	19875.9	28569	23680.7	25292.5	19183.3	30280.2	44139.3	N/A	27276.2	27897	28723.9	27553.7	23042.3	13832.9	19676.1	28279.2	25532.3	24780.1	16027.2	19314.2	15784.3	22690.5	26800.9	31815.2	14105.6	28104.2	25109.9	15481.8	23073.3	11381.9	14861.5	9354.71	17880.4
PE 37:6; [M+H]+@6.09	PE 37:6; [M+H]+@6.09	750.507	750.508	6.09	44.6766	862.128	2227.54	N/A	N/A	2359.08	N/A	1214.69	4526.02	4080.8	5807.15	8214.26	5974.33	4660.76	5054.24	7838.86	11348.3	6058.92	8373.66	1897.61	11841.5	9242.96	10216.7	8299.16	7684.14	5156.54	7558.88	N/A	5234.73	11514	14094.3	6989	8238.11	7296.93	3971.71	7304.02	72.0868	3012.77	2771.99	5874.4	10768.7	4150.01	N/A	2926.31	2848.13
PE 38:2; [M+H]+@7.64	PE 38:2; [M+H]+@7.64	772.585	772.586	7.64	32.1556	38963.8	N/A	21114.2	N/A	N/A	N/A	N/A	31431.5	17375.5	27811.4	N/A	N/A	21518.2	N/A	73293.9	21973.5	40893.3	N/A	N/A	21667.3	30929	18343	32345.4	N/A	N/A	N/A	N/A	39715.5	31585.6	65422.4	10601.2	22377.1	28069.9	20191.6	30803.5	7350.95	32890.9	22540	N/A	21465.2	16267.7	95740.5	38304.4	N/A
PE 38:3; [M+H]+@7.37	PE 38:3; [M+H]+@7.37	770.569	770.571	7.37	13.8515	61366.1	115912	63215.6	53526.2	N/A	110098	49389.3	229519	242186	308962	212493	120793	199136	177261	372537	316745	202195	317452	269635	259297	210310	194097	352222	189047	169306	174864	237480	261914	435021	329838	149520	168946	237960	164653	228720	134612	192766	159904	95682.4	83025.4	264909	233941	296108	189211
PE 38:3e; [M+H]+@8.07	PE 38:3e; [M+H]+@8.07	756.59	756.591	8.07	24.12	25825	24693.7	19533.4	19207.7	28840.5	20325.8	14215.4	13713.8	14789.7	16469.6	12217.4	25988.3	18665.6	N/A	32443	20507.9	10843.3	25627.3	8357.52	33766.2	34010.8	24894.4	44840.8	6644.07	14489.3	22318.8	34667.9	16128.2	33082.9	26638.9	17042.2	19074.5	23003.3	13902	20686.5	11383.6	18744.7	15586.7	10283.7	11389.1	21582.1	23241.8	43735.4	N/A
PE 38:4; [M+H]+@7.15	PE 38:4; [M+H]+@7.15	768.554	768.555	7.15	14.1896	533102	438301	489785	469605	439956	497026	485613	1.00042e+06	1.42888e+06	1.38771e+06	727533	676183	739989	898821	1.34422e+06	1.03956e+06	1.18359e+06	1.3151e+06	958285	1.20195e+06	994019	928818	1.16697e+06	1.00835e+06	541202	415323	861354	1.26233e+06	1.01697e+06	940838	797476	707503	954305	832295	1.60511e+06	648457	920941	1.01736e+06	455814	834051	860292	845774	788107	901953
PE 38:4e; [M+H]+@7.65	PE 38:4e; [M+H]+@7.65	754.575	754.576	7.65	12.024	133481	120361	133098	109466	122956	112578	101630	78925	41938.1	58745.4	36091.1	75490.5	118844	85504.2	190825	72738.4	77343.3	111827	79206.7	116768	131022	88545.8	191593	44027.1	48938.5	161932	89941.3	83608	122375	130285	135175	61231.5	41558.1	43228.8	75530.4	60900.1	82484.3	112634	53641.6	52992.3	189666	81368	152573	92560.1
PE 38:5; [M+H]+@6.62	PE 38:5; [M+H]+@6.62	766.538	766.539	6.62	7.48862	238811	239522	226835	211154	223888	219919	220509	420116	753036	533579	455043	357336	393958	519619	504590	491736	455210	615821	432194	575411	558329	459011	570870	375917	295860	316262	401758	409416	481735	450705	299231	343168	471431	386370	602292	325846	464475	640754	257643	540421	434180	367404	472593	320303
PE 38:5e; [M+H]+@7.42	PE 38:5e; [M+H]+@7.42	752.559	752.56	7.42	8.65881	887198	811954	826410	884394	784765	769225	678792	438653	252764	252510	161379	387271	375261	300338	887218	337532	259591	546770	428083	658124	626100	436227	867321	204672	193503	703821	328568	260206	493941	417793	640987	273622	324289	208356	429042	227587	302269	580406	184229	207002	763366	447652	495701	271168
PE 38:6; [M+H]+@6.38	PE 38:6; [M+H]+@6.38	764.523	764.524	6.38	3.71357	204926	230946	170809	211014	190998	214828	187254	439739	472161	523806	700272	301355	511400	498421	587350	589721	512200	518736	630273	347305	388715	658957	395188	550323	284829	448734	307241	399663	847833	549174	332290	513510	541996	390133	601327	248113	447101	432963	204741	743757	347588	333166	566402	269619
PE 38:6e; [M+H]+@6.82	PE 38:6e; [M+H]+@6.82	750.543	750.544	6.82	6.83979	538409	468085	496673	485651	464239	468454	487038	332751	196580	181281	191304	345873	266213	287499	329028	236144	181255	283150	241548	319151	234400	261120	385345	208575	160124	386860	247259	160748	184909	210066	326597	301246	276560	190040	251114	263028	257475	370261	173865	199747	328076	208200	221358	153389
PE 38:7; [M+H]+@5.89	PE 38:7; [M+H]+@5.89	762.507	762.508	5.89	27.9577	9166.92	9592.11	4351.52	9965.25	8709.26	9113.6	8729.67	28164.3	29763.9	25880.8	33397.8	12260.8	48151.3	30877.3	62035.1	55836.6	10177.6	39850.1	21430.6	26503.4	33894.4	21256.5	39127.8	35702.5	6667.8	41877.7	35873	26893.5	112962	28319.3	23809	23245.2	26700.6	17087.1	25917.6	3247.83	18379.8	13025.5	5843.94	16170.2	41105.9	20621.6	48933.9	13959.2
PE 38:7e; [M+H]+@6.70	PE 38:7e; [M+H]+@6.70	748.528	748.529	6.7	12.4888	232746	244500	217042	221088	210583	233635	216845	331100	217578	232531	219904	333958	280117	276189	305795	364039	360934	390263	312054	294426	232404	284915	356255	319474	142009	352188	243645	296131	295261	207906	305969	268426	277543	312752	333368	230470	195174	257316	90574.3	249320	189595	189553	315331	161804
PE 40:5; [M+H]+@7.39	PE 40:5; [M+H]+@7.39	794.569	794.571	7.39	22.0481	38189.1	33915.7	32878.8	20614.4	123686	43238.6	58961	206368	246556	256118	173643	98146.2	178844	185219	204802	279070	156468	245080	319254	208685	212281	121650	277421	162647	112589	136711	137543	231163	282990	261137	162080	136107	207359	141624	288662	N/A	138974	219325	N/A	142897	231693	169318	249006	167649
PE 40:6; [M+H]+@7.03	PE 40:6; [M+H]+@7.03	792.554	792.555	7.03	9.96106	140561	115424	130903	139582	131713	125706	126099	427467	423479	526067	505269	234114	394893	424940	460010	594241	540064	475332	625291	316550	222197	493751	317629	547546	202849	335967	310307	487306	508167	435059	226062	374063	451702	420310	584866	188452	300993	394775	166034	532407	186910	252957	406797	262778
PE 40:6e; [M+H]+@7.67	PE 40:6e; [M+H]+@7.67	778.575	778.576	7.67	11.2643	154945	131938	111452	122472	121678	103094	159837	79852.9	69836.1	46121	67799.4	68203.7	89944	76634.1	148960	108848	77283.9	111182	85069.4	87255.8	118243	66795.1	130291	92106	47485	110203	93910.5	68569.3	106113	74140.1	106468	65662.6	85258.1	60484.3	71297.9	52423.5	76442	105606	33369.9	56660	97517.8	69366	112152	60587.1
PE 40:7; [M+H]+@6.54	PE 40:7; [M+H]+@6.54	790.538	790.539	6.54	20.5859	74514.2	31453.5	40072	64295.9	32929.6	28462.6	35543.6	129862	119811	133859	170090	79713.8	137010	141941	164761	200925	108994	149170	113949	91869.3	93061.8	104194	110059	148096	62084	126419	102586	101571	141915	92070.4	85506.1	107595	126351	130049	111360	32272.1	86439.3	84717.7	42581	136428	44767.7	53176.6	126012	51646.9
PE 40:7e; [M+H]+@7.31	PE 40:7e; [M+H]+@7.31	776.559	776.56	7.31	10.4383	144075	133933	137864	184968	156147	149326	144401	198703	140791	148880	159526	176151	190894	149432	318314	293059	289235	303755	175795	189346	291816	203355	319239	246524	111479	357467	200659	230026	250621	127289	245186	177069	210854	164764	159784	90922.8	133022	252986	68582.1	165911	156021	195152	318396	118124
PG 33:0; [M+NH4]+@6.08	PG 33:0; [M+NH4]+@6.08	754.559	754.56	6.08	20.9737	53122.2	41736.1	56971.5	44569	52772.9	42354.7	38335.9	49500.1	36042.8	33353.7	34045.8	40873	91898.9	67371.7	94899.7	55914	17212.9	80274.7	98682.3	76035.5	167191	52740.7	99817.7	42581	27147	108962	81991.5	33844	118636	50400.5	117860	44517.7	47241.7	61217.9	40337.4	21627.2	64764.9	56937.1	69708.7	17267.9	80413.5	75527.5	89119.8	47090.7
PG 34:1; [M+NH4]+@5.93	PG 34:1; [M+NH4]+@5.93	766.559	766.56	5.93	36.4	N/A	3970.21	N/A	4060	N/A	N/A	N/A	N/A	N/A	10973.8	14253.6	34505.2	21140.1	8495.55	13857.3	17159.8	20038.3	19619.5	N/A	8589.74	28229.8	18026.6	14366.7	26339.8	5755.33	N/A	18094.3	N/A	29685.9	37474.8	17589	N/A	N/A	24662.4	18293.7	21705.7	23558.8	7299.11	25504.6	11684.3	32687.3	33171.8	19924.6	33431.8
PG 36:0; [M+NH4]+@6.95	PG 36:0; [M+NH4]+@6.95	796.606	796.607	6.95	12.1048	243739	267214	216954	232830	239034	193205	221479	203019	124728	132691	171686	209842	131891	196838	141975	86957.4	138966	141772	107026	144301	146500	83916.4	139673	152632	79896.2	112757	109189	111205	N/A	N/A	180154	101916	110657	128598	139035	167364	116458	154203	126804	230799	74143.2	84993.8	77389.4	121317
PS 34:0; [M+H]+@6.59	PS 34:0; [M+H]+@6.59	764.544	764.545	6.59	14.0409	276029	228211	225260	213329	207395	243150	214945	103323	61467.2	147502	129470	84074.7	92244.7	94536.6	89571.6	118288	81101.5	96295.1	110205	81617	71334.4	121753	78571.4	96637.7	69008.6	79029.3	49468.4	105791	124878	88474.5	55133.5	141961	72288.1	111744	122715	81756.8	108115	84465.9	112793	146860	66358.5	71591.1	101692	64680.9
SM d30:0; [M+H]+@4.84	SM d30:0; [M+H]+@4.84	649.527	649.528	4.84	35.67	5819.82	7851.59	10014.9	7045.67	8162.99	6291.43	5195.62	6802.56	5400.35	3274.21	5510.31	5165.09	3392.08	3684.85	9268.35	8760.9	4989.42	8461.13	7014.08	11208.8	17629.1	5122.76	6903.97	8030.27	9538.17	15095.1	7151.68	6938.23	6877.72	9468.72	8080.66	4521.43	7940.36	6191.24	6654.32	2419.37	9208	9337.38	13238.7	3758.56	14369.2	9276.38	15079.7	6780.32
SM d30:1; [M+H]+@4.54	SM d30:1; [M+H]+@4.54	647.512	647.513	4.54	11.7678	61629.2	66666.8	64264.6	64752.2	63090.9	68224.8	84440.8	72958.1	45355.6	101865	67409.3	49545.1	52030.2	58574.2	158139	166304	54495	149891	143807	103743	213171	89082	92572.6	118209	81300	125616	96195	118305	156076	109127	134390	52091.6	82639.2	110212	65275.6	40835.4	84927.5	125850	142177	47450.7	85678.3	112423	156749	93605.1
SM d30:2; [M+H]+@3.89	SM d30:2; [M+H]+@3.89	645.496	645.497	3.89	22.7935	7401.08	7858.5	10922.9	8611.86	10723.9	5703.24	7308.84	7149.31	4720.67	11910.4	5846.81	5750.43	2796.17	5044.75	14081.7	11222.4	N/A	15093.2	11756.9	13182	20837.7	8532.86	4408.49	7917.78	8015.93	10647.5	9480.45	11125.3	11878.3	12108.9	10319.7	4396.86	3620.8	9485.74	5546.06	4640.38	9240.46	12951.9	15952.1	5663.84	9606.7	11593.7	22485.9	8800.14
SM d31:0; [M+H]+@5.23	SM d31:0; [M+H]+@5.23	663.543	663.544	5.23	48.7735	1766.42	713.013	447.414	N/A	3046.8	5040.81	4675.03	1896.23	1184.77	4028.16	N/A	1003.35	N/A	N/A	1385.91	3837.07	1925.46	N/A	1003.67	N/A	7041.09	3025	2518.54	N/A	2060.94	1312.91	N/A	451.78	4878.4	2699.77	7326.48	1309.26	2154.63	994.711	3371.96	961.709	3400.2	N/A	7660.21	958.463	1687.77	3950.38	2366.46	6409.26
SM d31:1; [M+H]+@4.97	SM d31:1; [M+H]+@4.97	661.527	661.528	4.97	15.8958	72494.5	63029.6	72519.8	66928.8	66657.6	62493.3	57294.7	41032.5	26936.5	45636.6	35195.5	33825.8	35016.5	31169.5	75726.7	90000.9	33299.1	66167.2	57344.3	55364.2	110933	47401.8	47298.7	71613.6	43788.5	70092.1	57626.8	58682.3	74849.8	50147.2	89944.1	21944.7	38302.8	46254	37780.3	16968.9	46838.3	67009.7	67711.2	27264.4	37808.5	73054.3	45924.4	48475.7
SM d31:2; [M+H]+@4.36	SM d31:2; [M+H]+@4.36	659.512	659.513	4.36	50.464	1829.6	952.433	5326.65	2648.6	1555.15	1126.06	2198.82	1217.16	1330.31	1441.54	2169.17	1431.14	1954.27	1052.89	3578.42	2769.23	807.11	2566.73	3056.91	5752.63	3533.68	N/A	2058.63	6247.19	493.576	2814.95	7168.87	3281.8	3234.8	1004.31	5524.43	1208.52	1291.18	N/A	2949.2	944.135	3765.62	4142.76	2613.05	2788.75	965.014	1582.09	2751.56	3119.92
SM d32:1; [M+H]+@5.26	SM d32:1; [M+H]+@5.26	675.543	675.544	5.26	10.6857	1.66437e+06	1.72041e+06	1.77555e+06	1.71616e+06	1.73268e+06	1.6923e+06	1.70718e+06	2.26656e+06	1.89481e+06	2.88711e+06	2.13156e+06	1.74899e+06	1.90253e+06	2.19883e+06	4.99957e+06	5.33185e+06	2.92782e+06	4.05701e+06	3.92579e+06	3.20142e+06	5.05291e+06	2.93879e+06	3.65934e+06	3.93325e+06	2.02933e+06	3.4837e+06	3.36371e+06	3.82585e+06	4.13163e+06	2.83197e+06	3.88515e+06	1.59537e+06	3.12647e+06	2.81893e+06	2.74471e+06	1.15444e+06	2.30644e+06	3.20444e+06	3.92293e+06	1.75953e+06	2.32577e+06	3.89435e+06	3.61151e+06	3.55668e+06
SM d32:2; [M+H]+@4.92	SM d32:2; [M+H]+@4.92	673.527	673.528	4.92	5.04918	145444	149321	145413	142032	149245	150809	146728	194417	140207	190635	142910	150709	149409	152108	348345	275305	145585	245409	326238	267925	450984	161344	207462	245681	149703	254542	204176	192896	325230	237533	291349	134303	174716	242837	185341	89986.7	190722	270433	257853	120368	192983	270426	240639	221738
SM d32:3; [M+H]+@4.19	SM d32:3; [M+H]+@4.19	671.512	671.513	4.19	48.0117	587.979	2061.81	1020.95	964.201	2067.53	5072.13	2765.61	3082.4	2451.72	N/A	929.66	2718.63	1570.83	1373.2	1957.85	4627.69	N/A	4092.56	4515.72	4269.89	7208.43	2211.66	3862.03	1587.99	2124.6	4315.19	3365.41	N/A	2703.04	N/A	2648.91	201.071	503.623	3207.89	4349.87	637.931	2431.67	415.57	N/A	1440.95	709.577	2524.16	3513.64	486.424
SM d33:0; [M+H]+@5.98	SM d33:0; [M+H]+@5.98	691.574	691.575	5.98	13.7896	69772.2	58937.2	60347.1	65210.4	62033.5	54639.5	56341.7	77342.1	57050.7	77368.6	72147.7	75722.9	90070.1	74303.4	159473	148791	108013	1117.27	117315	96037.6	136914	100722	114533	105951	59554	108541	107767	155613	153280	70607.3	205467	42395.9	84982.4	82172.3	93086.3	51748.3	94236.8	98989.2	117841	65162.9	76804.9	141669	81434.2	133974
SM d33:1; [M+H]+@5.64	SM d33:1; [M+H]+@5.64	689.559	689.56	5.64	11.3658	926425	951403	955562	925030	1.00049e+06	922598	934919	1.49096e+06	1.01079e+06	1.51457e+06	1.16792e+06	1.20095e+06	1.23666e+06	1.04365e+06	2.5941e+06	2.4116e+06	1.88517e+06	2.2334e+06	1.69972e+06	1.84443e+06	2.53574e+06	1.66631e+06	1.81159e+06	2.18559e+06	1.07927e+06	1.99218e+06	1.85857e+06	2.15994e+06	2.36286e+06	1.27105e+06	2.68289e+06	690180	1.45297e+06	1.50613e+06	1.56002e+06	761337	1.29947e+06	1.77813e+06	1.8427e+06	1.17338e+06	1.37219e+06	2.08717e+06	1.43995e+06	2.26044e+06
SM d33:2; [M+H]+@5.33	SM d33:2; [M+H]+@5.33	687.543	687.544	5.33	16.4322	32068.4	36587.6	30773.9	28362.3	32100.6	34680.2	32175	48263.6	27578.5	49821	35327.3	37724.5	34644.4	34955	71787.8	73492.8	56831.8	50125.8	45359	58302.5	83559.8	35935.9	50778.5	67948.8	24575.2	61715.3	39667.4	72869.2	50694.9	34798.3	90325	26726.8	39291.3	52924.6	43467.7	18810.7	47711.3	51062.8	65439.8	37430.6	37007.7	61297	36830.5	65629.6
SM d34:0; [M+H]+@6.28	SM d34:0; [M+H]+@6.28	705.59	705.591	6.28	7.75405	671775	553531	577746	540380	1.2024e+06	570754	494428	1.2121e+06	1.30986e+06	799922	696936	1.08514e+06	1.31659e+06	1.17383e+06	1.64943e+06	1.44843e+06	1.51252e+06	1.41458e+06	1.75235e+06	660349	1.22489e+06	1.55703e+06	1.66476e+06	1.19216e+06	883160	1.03092e+06	818631	1.70464e+06	1.32951e+06	1.13366e+06	1.51187e+06	1.15397e+06	749884	1.29839e+06	1.54212e+06	1.42555e+06	744868	746470	660374	1.0167e+06	1.05661e+06	1.74285e+06	1.34128e+06	1.64545e+06
SM d34:1; [M+H]+@4.81	SM d34:1; [M+H]+@4.81	703.574	703.575	4.81	55.5936	1425.42	N/A	4692.61	5534.16	7629.17	5057.04	N/A	5667.7	N/A	3857.72	N/A	18689.9	4900.34	N/A	N/A	4935.68	3259.52	23113.8	11857.9	20829.8	15074.9	7760.51	7617.31	24040.1	13505.9	18983.5	11057.5	8724.86	N/A	18963	12544.9	4562.27	10680.2	17708.2	N/A	11222.6	N/A	14379.2	12373	18299	12398.9	19240.8	N/A	N/A
SM d34:1; [M+H]+@5.21	SM d34:1; [M+H]+@5.21	703.574	703.575	5.21	5.64409	164681	146567	154121	132277	180374	161249	156676	305145	239541	284701	249299	250966	281242	243073	420835	338689	370877	365309	372447	291081	370753	230162	345181	287621	168084	267738	291065	435230	398213	227878	349512	194349	211370	272613	338551	207176	278832	286025	286673	178318	243603	398381	398992	337165
SM d34:1; [M+H]+@5.96	SM d34:1; [M+H]+@5.96	703.574	703.575	5.96	9.72258	1.31719e+07	1.24289e+07	1.35772e+07	1.22107e+07	1.24518e+07	1.28966e+07	1.26599e+07	1.69167e+07	1.82941e+07	1.91578e+07	1.56246e+07	1.33397e+07	1.67403e+07	1.55991e+07	2.63351e+07	2.14922e+07	2.29102e+07	2.24614e+07	2.27478e+07	1.87034e+07	2.07769e+07	2.09813e+07	2.43876e+07	1.89721e+07	1.31114e+07	1.70121e+07	1.80504e+07	2.33763e+07	2.14495e+07	1.81982e+07	1.95363e+07	1.39368e+07	1.79716e+07	1.78736e+07	2.35692e+07	1.43126e+07	1.49363e+07	1.86883e+07	1.71591e+07	1.40761e+07	1.64806e+07	1.97102e+07	1.87203e+07	2.1053e+07
SM d34:2; [M+H]+@5.45	SM d34:2; [M+H]+@5.45	701.559	701.56	5.45	8.71873	2.43979e+06	2.67289e+06	2.66012e+06	2.54495e+06	2.57977e+06	2.54847e+06	2.42945e+06	5.03761e+06	4.45016e+06	4.8017e+06	3.96025e+06	4.37348e+06	4.10918e+06	3.62336e+06	7.22825e+06	5.81637e+06	7.05509e+06	6.52033e+06	5.7656e+06	6.50378e+06	7.32874e+06	4.30563e+06	5.99878e+06	5.9965e+06	3.62181e+06	5.25336e+06	5.55814e+06	6.90758e+06	6.49949e+06	4.71098e+06	6.53234e+06	3.01333e+06	4.20522e+06	5.13893e+06	5.72704e+06	3.01947e+06	4.13619e+06	5.25695e+06	5.15326e+06	3.94152e+06	4.60297e+06	6.87547e+06	6.32482e+06	6.5179e+06
SM d34:3; [M+H]+@4.98	SM d34:3; [M+H]+@4.98	699.543	699.544	4.98	47.2415	62582	57064.5	30373.6	28418.3	52714.3	49343.7	35907.7	78509.4	30211.2	78748.7	N/A	28364.7	20255.1	29635.3	38861.3	51606.5	43812.4	70395.9	26536.3	34753	39921.5	17386.3	25184.9	84390.6	44619.5	51412.5	25086.2	45472	34500.4	18946.2	72287.7	29320	16742.8	33152.6	22299	22325.1	26050	25699.5	35401.7	18808.7	13358.2	46498.9	25142.7	60749.2
SM d35:0; [M+H]+@6.62	SM d35:0; [M+H]+@6.62	719.606	719.607	6.62	13.5054	218268	183880	158325	156840	185987	169010	151855	82145.1	37241.7	115733	90033.3	83539.4	56357.4	27654	44058.6	42493.1	68544.9	59093.5	97846.5	49833.9	28263	95096.3	62068.4	35144.5	75426.2	39819.3	88602.3	40456.8	31974.8	58674.3	66573	105705	95045.8	34190.1	47659.3	169365	102338	90899.7	99389.6	76612.7	55768.4	45847.9	44035.2	102015
SM d35:1; [M+H]+@5.86	SM d35:1; [M+H]+@5.86	717.59	717.591	5.86	16.9114	41275.8	40523.7	40921.5	43051	44773.2	37870.3	45539.2	29720.9	35533.9	44144.6	44924	37902.7	36129.2	N/A	38281.3	47133.2	38745.4	53567.5	40672	40578.4	45563.8	35737.4	46970.4	45593.3	33178.7	38593.5	57340.1	52617.2	42466.7	44184.3	N/A	29249.8	44928.5	N/A	44036.2	41920.6	44071.3	45773.4	39878	28106.2	37474.6	46874.9	41216.3	41199
SM d36:1; [M+H]+@6.65	SM d36:1; [M+H]+@6.65	731.606	731.607	6.65	15.5956	2.90682e+06	2.84112e+06	2.87781e+06	2.70747e+06	2.65473e+06	2.69761e+06	2.64076e+06	3.65071e+06	3.69754e+06	3.45519e+06	2.87176e+06	3.56892e+06	2.83088e+06	3.69513e+06	3.32448e+06	4.11928e+06	4.48949e+06	3.80758e+06	6.01756e+06	3.42795e+06	2.7556e+06	4.79202e+06	4.17115e+06	4.39426e+06	3.54632e+06	1.86425e+06	3.68814e+06	4.25856e+06	3.28577e+06	3.37958e+06	3.70778e+06	2.51332e+06	4.34032e+06	4.27116e+06	3.57288e+06	4.26648e+06	3.51753e+06	5.75276e+06	3.33555e+06	3.37035e+06	2.81577e+06	4.41418e+06	3.50897e+06	4.54026e+06
SM d36:2; [M+H]+@6.15	SM d36:2; [M+H]+@6.15	729.59	729.591	6.15	11.6105	1.57776e+06	1.42284e+06	1.54628e+06	1.44344e+06	1.45227e+06	1.47141e+06	1.35998e+06	2.78236e+06	3.36694e+06	2.8919e+06	1.60178e+06	2.42369e+06	2.02743e+06	2.12606e+06	3.80784e+06	2.57075e+06	3.66674e+06	2.46354e+06	3.34728e+06	2.6137e+06	2.0149e+06	2.70339e+06	3.26986e+06	2.49841e+06	2.16789e+06	1.28615e+06	2.21599e+06	3.11221e+06	2.01946e+06	2.04007e+06	3.22377e+06	1.92094e+06	2.3127e+06	3.38317e+06	3.16627e+06	2.45988e+06	1.85967e+06	3.17856e+06	1.70574e+06	2.85699e+06	2.03946e+06	3.14828e+06	1.72273e+06	3.00967e+06
SM d36:3; [M+H]+@5.67	SM d36:3; [M+H]+@5.67	727.574	727.575	5.67	6.67615	170061	191350	193110	206303	205935	186274	179478	390912	469342	299637	288991	314194	315359	211605	413613	529687	321792	370800	338434	481927	422213	297102	347074	421864	240283	314543	372665	331375	275629	201688	551705	259779	208399	499018	281312	185451	268271	330899	317330	269214	189245	398478	301478	381602
SM d36:4; [M+H]+@5.17	SM d36:4; [M+H]+@5.17	725.559	725.56	5.17	12.4624	76366.1	71850	74289.6	61150.9	72091.4	56172	58283.1	84170.8	N/A	70878.1	56403.4	43155.5	N/A	58662.1	45701.9	69611.7	52753.6	81795.4	77048.9	N/A	73785.8	69575.9	86394.5	43783.9	70149.4	54994.6	80877.3	80804.3	60486.6	39307	75790.8	73725.6	65725.3	83363.1	70510.5	81847.7	64945.1	N/A	53530.3	N/A	48906.8	71435.7	55880	62292.7
SM d37:0; [M+H]+@7.33	SM d37:0; [M+H]+@7.33	747.637	747.638	7.33	32.3564	28890.7	29037.6	22930.2	29596.1	21434.1	15326.5	28077.4	28639.5	21519.5	13593.4	23722	28703.8	21553.1	28694.4	49442.1	45333.5	22231.4	39248	41445	29413.7	21716.9	24216.2	37941.8	30942.7	22723.7	23731.8	37736.2	21490.4	18321.4	20580.8	47183.8	14279.8	32030.5	31887.5	32649.7	25865.8	12939.3	31219.4	22573.4	24831.2	10000.9	45752.8	18277.9	33765.5
SM d37:1; [M+H]+@7.03	SM d37:1; [M+H]+@7.03	745.621	745.622	7.03	13.2893	188885	180408	178000	163528	181062	156445	175656	166445	123935	164180	141467	172498	115491	149169	136617	226224	146728	161963	207435	147069	119236	169928	141105	254221	162568	122645	172848	147306	116902	102514	257370	123496	177810	184943	132667	154729	173001	244372	154477	175286	95939.8	163873	78170	213993
SM d37:2; [M+H]+@6.57	SM d37:2; [M+H]+@6.57	743.606	743.607	6.57	24.5992	38859.1	34494.7	66316.7	38944.3	62504.8	60277	31415.2	69283.6	42984.5	45218.4	66323.2	69595.4	46763.4	24875.1	48705.9	50516.7	42910.1	44115.8	50618.9	53331.2	48914	38148.5	43736	68240.6	46692.6	39180.4	56111.3	59147.2	39503.7	29355.1	71496	26098.5	20763.2	51284	58382.2	53809.2	56623.3	67182.1	49257.1	67933.2	27264.8	59012	38715.7	41654.9
SM d37:5; [M+H]+@5.30	SM d37:5; [M+H]+@5.30	737.559	737.56	5.3	33.214	970.354	1556.65	2134.29	2127.33	376.218	853.642	550.597	699.949	N/A	560.34	3541.15	2233.78	N/A	N/A	988.383	1752.98	521.884	N/A	1313.35	591.909	4821.65	2115.21	930.986	512.474	2197.92	2098.44	674.329	2338.23	2469.43	1143.07	N/A	N/A	2023.1	N/A	1977.23	347.251	431.924	1605.54	1748.13	N/A	644.153	2507.29	16614.6	1558.68
SM d38:0; [M+H]+@7.59	SM d38:0; [M+H]+@7.59	761.653	761.654	7.59	17.8335	239262	221961	178936	219918	220205	171674	207939	129199	138280	162039	135137	122622	146208	151103	270679	269675	137835	200030	279352	185492	184141	183518	252456	166139	114633	128667	210630	201553	183173	94437.1	213291	112858	167588	163314	162660	121273	115109	212345	152868	103069	115200	248307	200465	218671
SM d38:1; [M+H]+@7.35	SM d38:1; [M+H]+@7.35	759.637	759.638	7.35	11.8055	2.39075e+06	2.08399e+06	2.09927e+06	2.1711e+06	2.22369e+06	2.18723e+06	1.95405e+06	1.43629e+06	1.49515e+06	1.37332e+06	1.38687e+06	1.13773e+06	1.238e+06	1.45703e+06	2.36935e+06	2.78137e+06	1.7779e+06	2.14957e+06	2.41291e+06	1.71368e+06	1.83733e+06	1.76e+06	2.28757e+06	2.14718e+06	1.51015e+06	1.61911e+06	1.98573e+06	1.95319e+06	2.15243e+06	1.69313e+06	2.16103e+06	999082	1.71518e+06	1.55641e+06	1.60853e+06	1.16174e+06	1.2668e+06	2.11978e+06	1.54718e+06	1.12485e+06	1.48108e+06	2.14754e+06	2.18817e+06	2.14581e+06
SM d38:2; [M+H]+@6.74	SM d38:2; [M+H]+@6.74	757.621	757.622	6.74	11.8573	740652	700601	708581	684386	619300	646712	646848	757600	609277	567156	618225	811295	532329	578161	566978	664470	705742	598668	726107	603550	530796	505868	616794	812440	830369	361508	703169	699986	398669	433394	594243	589657	620521	729871	571668	777260	826885	950686	586669	741461	301999	714325	444959	763105
SM d38:3; [M+H]+@6.25	SM d38:3; [M+H]+@6.25	755.606	755.607	6.25	13.7317	62514.4	63985.9	68728.5	64905.4	52325.1	61875.8	56425.9	81140.3	83679.7	66654.8	80167.3	91402.9	58812.8	63529.7	67042.7	65867.3	49614.4	75251.2	53549	43827.9	55044.4	62062.2	59601.3	57982.6	90616	34105.4	75679.7	55903.4	38450.4	39358.3	63623.3	59834.2	61153.9	94807.1	74467.9	73435.1	73955.8	97044.2	69159.2	79359.5	30278.2	77310.8	44468.9	81905.3
SM d38:4; [M+H]+@5.90	SM d38:4; [M+H]+@5.90	753.59	753.591	5.9	23.6577	22615	10973.4	25707.5	15450.7	20880.3	14127.3	12914	43023.8	36494.3	37469.5	29624.9	30028.8	40332.9	27145.5	59400.6	61508.7	31119.4	57797.9	54909.2	45896.7	45801	29185.9	47902.1	47275.7	33417	39286.5	38538.3	45640.9	36241.1	25283.7	50567.7	39285.2	28118.5	78615.2	41030.5	18227.3	21213.4	52693.1	34019.4	17390.8	18279.4	49311	28929.9	45570.8
SM d38:5; [M+H]+@5.40	SM d38:5; [M+H]+@5.40	751.574	751.575	5.4	56.7411	N/A	9669.47	N/A	3046.74	N/A	N/A	2457.24	4684.12	5134.08	N/A	N/A	N/A	5928.97	10539.1	11450.5	15898.8	2118.16	4839.69	5441.65	11541.9	7616.78	442.187	N/A	15000	N/A	3807.76	7449.07	4224.38	4219.36	9770.49	N/A	4538.54	N/A	25064	11379.5	2677.82	3718.94	8493.66	N/A	N/A	N/A	10545.1	12400.6	N/A
SM d39:1; [M+H]+@7.69	SM d39:1; [M+H]+@7.69	773.653	773.654	7.69	15.7986	598557	592883	552518	521962	558627	515309	524974	588523	436495	585246	481386	391115	458738	525825	988561	1.1407e+06	517882	970105	709839	640166	682397	541349	835621	823585	480764	781827	708196	650609	670858	445323	934410	368341	621334	590744	446912	350679	528738	699248	834548	473517	486016	621202	512761	681894
SM d39:2; [M+H]+@7.20	SM d39:2; [M+H]+@7.20	771.637	771.638	7.2	10.7202	117016	112722	107848	101098	116632	104929	102203	127910	102433	137667	105080	113359	120926	100572	140524	178285	119380	185709	186126	135967	148016	106189	140427	194660	89764.4	103730	149733	150805	130338	67777.9	171107	81329.8	118371	130267	114592	94873.2	120128	164870	133686	123149	76953	148776	113922	146441
SM d39:3; [M+H]+@6.74	SM d39:3; [M+H]+@6.74	769.621	769.622	6.74	14.7587	56921.7	56886.2	45966.8	47927	45996.6	45740	37881.2	50134.8	19440.2	34086.3	28243.2	46151.2	31489.4	38390	32822.2	39269.1	30414.7	42552.1	36962.5	29773.3	28085.7	28393.8	33452.2	26296.2	25453.9	24917.5	38103.2	37348.1	28097.1	18603.8	33000	28064.8	23403.4	35950.4	36143	34367.8	44493.4	46077.2	34237.9	36023.2	31363.1	34650.8	20158.2	38828.3
SM d39:4; [M+H]+@6.77	SM d39:4; [M+H]+@6.77	767.606	767.607	6.77	18.4682	39457.9	37245.3	32475.8	21484.5	35391	34050.7	29484	31205.7	12435.3	24678.4	16466	27953.5	29419.6	19130.8	28982.2	16750.3	18297.7	19859.3	28598	26074.1	11726.7	26892.9	32878.8	22138.7	9203.04	25403.9	21685.6	28871.1	14594.4	7093.51	24730.5	14962.9	21875	17351.9	16609.1	33345.6	20511.1	32709.6	14296.8	19067.9	18615.1	15625.4	11871.6	26849.3
SM d40:1; [M+H]+@7.12	SM d40:1; [M+H]+@7.12	787.668	787.669	7.12	102.441	N/A	210979	N/A	N/A	N/A	N/A	13331.2	N/A	N/A	3326.46	N/A	N/A	N/A	5473.83	16850.1	N/A	5111.13	N/A	N/A	2728.85	N/A	N/A	12625	N/A	N/A	N/A	N/A	N/A	N/A	N/A	N/A	N/A	3894.9	N/A	N/A	N/A	16041.3	1908.57	N/A	12932.4	N/A	N/A	N/A	N/A
SM d40:1; [M+H]+@7.90	SM d40:1; [M+H]+@7.90	787.668	787.669	7.9	12.2844	3.34585e+06	3.28884e+06	3.25693e+06	3.35339e+06	3.06309e+06	2.99117e+06	3.074e+06	3.2765e+06	3.29302e+06	3.41739e+06	2.82751e+06	2.55648e+06	3.19724e+06	3.48516e+06	4.74432e+06	5.56679e+06	3.31216e+06	4.66506e+06	5.09171e+06	4.10715e+06	4.37525e+06	3.75829e+06	4.69372e+06	4.03529e+06	2.83038e+06	4.25053e+06	5.16789e+06	4.18855e+06	4.9533e+06	4.08047e+06	4.43983e+06	2.54876e+06	3.83747e+06	3.46298e+06	3.1767e+06	2.85359e+06	3.25701e+06	4.35719e+06	3.85125e+06	2.63962e+06	3.90799e+06	4.50154e+06	4.87777e+06	4.15606e+06
SM d40:2; [M+H]+@7.42	SM d40:2; [M+H]+@7.42	785.653	785.654	7.42	13.472	2.85102e+06	2.67919e+06	2.63465e+06	2.61194e+06	2.58088e+06	2.60759e+06	2.51969e+06	2.04527e+06	1.60898e+06	1.92986e+06	1.88551e+06	1.79473e+06	1.80027e+06	1.90502e+06	2.94866e+06	3.28138e+06	2.20634e+06	2.65538e+06	2.35901e+06	2.07142e+06	2.34527e+06	1.55439e+06	2.69774e+06	2.43538e+06	1.58749e+06	1.98725e+06	2.30078e+06	2.31218e+06	2.45988e+06	1.55753e+06	2.34224e+06	1.21043e+06	1.8666e+06	1.96648e+06	1.9414e+06	1.4439e+06	1.64246e+06	2.24794e+06	1.95209e+06	1.65045e+06	1.64138e+06	2.18372e+06	2.30548e+06	2.25182e+06
SM d40:3; [M+H]+@6.92	SM d40:3; [M+H]+@6.92	783.637	783.638	6.92	4.14694	252410	235215	260968	219765	262195	242015	255044	292754	246291	311515	276834	279907	199635	262189	300177	370901	261377	278984	301659	232774	211957	169607	279812	337236	289212	179808	314947	298092	181842	122592	262323	215966	318383	390209	266871	264411	317243	404634	267748	273312	93522.2	273325	178575	335348
SM d40:4; [M+H]+@6.44	SM d40:4; [M+H]+@6.44	781.621	781.622	6.44	18.5675	38982	21898.6	30178.8	36810.2	31070.4	29758.3	27640.5	45159.3	44599.3	46575.5	51408.4	41540.8	35854.8	46982.8	29700.7	45103	33418.3	45238.9	44654	41106.8	37902.1	36994.2	38150.6	46704.7	46202.7	31390.2	32914.9	32311.4	27469.5	35025.9	47551.6	31525.9	35994.4	63011.3	45596.8	48072.6	38242.5	61521.9	N/A	40216.7	25172.3	50495.3	35169.4	51796.5
SM d40:5; [M+H]+@6.07	SM d40:5; [M+H]+@6.07	779.606	779.607	6.07	18.7349	8783.3	12029.1	13289	13585.5	15680.7	14255.1	11483	35816.2	45948.6	53169.5	28650.4	25591.8	24433.2	34707.6	65738.5	48578	22400.6	52990.2	27301.6	36801.8	25675.1	36073.5	41935.7	36306.8	35610.3	32900.7	27585.4	26969.3	25844.1	24018	42882.1	27508.3	31476.1	58284.1	49918.4	22243.5	16736.3	66595.8	25379.1	28658.4	16733.2	34893.3	31900.4	48444.6
SM d41:1; [M+H]+@8.22	SM d41:1; [M+H]+@8.22	801.684	801.685	8.22	14.713	1.80214e+06	1.67733e+06	1.71378e+06	1.79027e+06	1.66988e+06	1.72488e+06	1.64523e+06	2.38591e+06	2.32365e+06	2.51635e+06	1.93393e+06	1.70489e+06	2.29583e+06	2.11335e+06	4.12346e+06	4.32151e+06	2.31153e+06	3.74373e+06	4.03006e+06	2.81872e+06	3.43761e+06	2.49072e+06	3.77221e+06	3.34548e+06	1.59679e+06	2.80914e+06	3.71483e+06	3.24531e+06	3.713e+06	2.14582e+06	3.45754e+06	1.57894e+06	2.5102e+06	2.67475e+06	2.447e+06	1.71736e+06	2.15413e+06	2.74935e+06	2.90397e+06	1.74221e+06	2.64419e+06	3.41944e+06	2.99526e+06	3.43476e+06
SM d41:2; [M+H]+@7.78	SM d41:2; [M+H]+@7.78	799.668	799.669	7.78	10.8934	982970	959632	972226	928217	928493	860831	918422	1.20349e+06	878902	1.24312e+06	1.06728e+06	977816	1.12225e+06	898342	1.74548e+06	1.62653e+06	1.25634e+06	1.76225e+06	1.40837e+06	1.31994e+06	1.44845e+06	1.03334e+06	1.62044e+06	1.7029e+06	873258	1.31632e+06	1.30334e+06	1.50753e+06	1.47215e+06	838369	1.59412e+06	726597	1.06434e+06	1.13637e+06	1.21987e+06	758400	1.01443e+06	1.29313e+06	1.29071e+06	1.08885e+06	930301	1.24922e+06	1.09381e+06	1.53159e+06
SM d41:3; [M+H]+@7.23	SM d41:3; [M+H]+@7.23	797.653	797.654	7.23	11.0747	163881	130573	148697	132900	122865	121038	130570	179163	119304	166989	162045	161162	118469	141582	247592	243467	163556	246781	196614	150176	201139	147285	237354	208243	118291	143951	157396	192752	169313	76603.7	233128	114008	155660	178215	149361	110492	149878	200653	143742	123146	90849.7	155090	115107	199595
SM d41:4; [M+H]+@6.82	SM d41:4; [M+H]+@6.82	795.637	795.638	6.82	20.2275	49474.5	41959	33442.1	45656.5	55714.8	28076.4	46474.3	47594.4	22643.3	39684	29168.6	39691	30817.3	N/A	32656.3	31778.1	24780.7	37306.5	31320	25995.2	24019.4	22238.4	34890.2	36009.2	23518	16023.1	22287.9	31348.5	13594.6	7050.94	28017	30052.2	30265.9	19678.3	22527.9	39799.5	32265.3	41370.5	26257.5	42642	22233.7	23719	26258.2	N/A
SM d41:5; [M+H]+@6.68	SM d41:5; [M+H]+@6.68	793.621	793.622	6.68	44.6518	13740.2	16439.3	14904.9	20605.8	38520	19285.6	22063.9	27600.3	14073.7	27224.4	14273.2	19401.9	17107.3	17778.1	15785.1	12723.2	8126.05	17219.6	19593.6	19365.7	8704.54	5865.75	17863.8	26048.9	11889.3	20388.8	11656.3	17004.8	9271.23	7357.09	12046.1	10822.5	9143	14010.9	21466.2	16446.7	14190.6	33781	14712.1	13540.6	8961.59	8818.82	16931.1	N/A
SM d42:1; [M+H]+@8.54	SM d42:1; [M+H]+@8.54	815.7	815.701	8.54	15.3067	3.16046e+06	3.08224e+06	3.0024e+06	3.09165e+06	2.99207e+06	2.94442e+06	2.90325e+06	3.76256e+06	3.84628e+06	3.65016e+06	3.39332e+06	2.72243e+06	3.71849e+06	3.22756e+06	6.18454e+06	6.64872e+06	3.91104e+06	5.07006e+06	6.5961e+06	3.99337e+06	6.20985e+06	4.06135e+06	5.58855e+06	5.11627e+06	2.92161e+06	4.63236e+06	7.13056e+06	5.84208e+06	6.68678e+06	4.23435e+06	5.39965e+06	2.26016e+06	3.79818e+06	3.65671e+06	4.40662e+06	3.17273e+06	3.65599e+06	4.57962e+06	4.33866e+06	3.11068e+06	4.8672e+06	6.43789e+06	6.79454e+06	6.25267e+06
SM d42:2; [M+H]+@7.96	SM d42:2; [M+H]+@7.96	813.684	813.685	7.96	11.3334	5.14099e+06	5.05095e+06	4.92359e+06	5.00823e+06	4.87e+06	4.65121e+06	4.71854e+06	6.69323e+06	7.34709e+06	8.13482e+06	7.81363e+06	6.95475e+06	7.42444e+06	6.79816e+06	1.1999e+07	1.0535e+07	9.8766e+06	1.03301e+07	1.1392e+07	7.01227e+06	9.29963e+06	7.94203e+06	1.08635e+07	9.64835e+06	5.376e+06	7.2853e+06	9.17977e+06	1.04634e+07	1.07655e+07	7.57247e+06	8.49292e+06	4.62051e+06	7.71846e+06	7.69314e+06	1.12702e+07	6.20551e+06	6.12128e+06	8.37564e+06	6.63558e+06	6.60329e+06	6.80042e+06	1.00813e+07	1.00345e+07	1.04723e+07
SM d42:3; [M+H]+@7.47	SM d42:3; [M+H]+@7.47	811.668	811.669	7.47	15.1084	2.5494e+06	2.60831e+06	2.28077e+06	2.21069e+06	2.38101e+06	2.34604e+06	2.43796e+06	2.72792e+06	2.37944e+06	2.77728e+06	3.06621e+06	2.81004e+06	2.82746e+06	2.77449e+06	4.74657e+06	3.66542e+06	3.68245e+06	3.62488e+06	3.97392e+06	2.56455e+06	3.09699e+06	2.62425e+06	4.05869e+06	3.44286e+06	1.98621e+06	2.30069e+06	2.97045e+06	3.32167e+06	3.45524e+06	2.0267e+06	2.87769e+06	1.64818e+06	2.67976e+06	2.86873e+06	3.36652e+06	1.97662e+06	2.16207e+06	2.82907e+06	2.19022e+06	2.22381e+06	2.04764e+06	3.34501e+06	3.09025e+06	3.5861e+06
SM d42:4; [M+H]+@7.02	SM d42:4; [M+H]+@7.02	809.653	809.654	7.02	11.8877	312172	298912	305932	302391	313697	274650	303975	428609	393360	466197	423134	409138	291342	380578	397954	416670	361491	389047	602164	310254	350702	315667	442119	445380	364000	259328	381835	392772	369519	239224	370765	271023	402135	505734	379210	386103	392091	504728	308227	408376	231279	411863	308722	502960
SM d42:5; [M+H]+@6.70	SM d42:5; [M+H]+@6.70	807.637	807.638	6.7	7.1083	46879.9	54490.7	42654.4	47472.9	59611.2	49604.7	55592	232381	309972	232431	142938	269928	128678	181360	204815	185671	113891	212676	217595	169459	152072	264783	160998	180396	168578	67206	170247	174657	63708.1	106558	145436	106229	168677	310288	248702	208001	134629	407566	109036	128576	60170.1	224296	115423	302438
SM d43:1; [M+H]+@8.79	SM d43:1; [M+H]+@8.79	829.715	829.716	8.79	6.22861	189234	208991	179860	184499	190311	168553	169895	127341	128848	153787	149631	173744	141816	119026	311700	262491	178535	217222	242835	180570	271694	144368	211688	258210	104050	227944	313638	251263	213980	105006	338976	93893.7	163270	172444	208292	101745	148392	218108	234025	153500	127102	336373	246165	298692
SM d43:2; [M+H]+@8.30	SM d43:2; [M+H]+@8.30	827.7	827.701	8.3	14.7945	260168	235261	241639	249046	256531	208551	239273	247318	257785	330823	264622	327518	282648	244349	545343	415921	332010	420251	390138	317137	407344	251414	380993	452169	176414	216467	382381	389385	308498	172879	534169	156808	301535	264409	529787	197413	229980	362562	354419	251359	163602	401894	280608	468101
SM d43:3; [M+H]+@7.80	SM d43:3; [M+H]+@7.80	825.684	825.685	7.8	15.14	50662.1	45689.8	53629.9	44422.3	54714.4	48619.4	46513.8	59377.2	48226.1	87765.5	68300.6	73714.5	115719	56062.2	118989	73716.5	74104.7	104612	107601	53141.7	87063.7	46849.8	95519.7	86212.6	38095.7	50546.9	66029.8	82413.7	67448.5	29914.1	98576.4	28995.5	73527.6	76378.7	87438.5	92834.1	60680.7	80564.5	58731.4	90948.4	20117.6	71536.3	45247.1	143598
SM d43:4; [M+H]+@7.78	SM d43:4; [M+H]+@7.78	823.668	823.669	7.78	37.5109	25883.4	31259.3	20934.2	36161.7	40528.2	22019	N/A	23910.8	N/A	12769.3	27103.2	14782.8	N/A	N/A	28628.8	N/A	13350.8	24093.3	25265.7	19974.8	N/A	17359	14326.5	N/A	N/A	12632.1	9342.64	N/A	15501.2	N/A	N/A	N/A	15911.1	N/A	15368.7	20950.3	28871	N/A	18255.8	17401.3	N/A	7292.06	N/A	11266
SM d44:1; [M+H]+@9.11	SM d44:1; [M+H]+@9.11	843.731	843.732	9.11	23.6629	34560.4	26672.1	26081.8	23775.2	39532	32159.3	19757.6	23679.8	23319.9	35182.5	31341.8	17888.1	17996.4	13596.5	50524	31900.6	37840.7	60655.7	34286.2	31700.2	54957.6	36215.5	36585.8	38629.4	25703	30076.5	64035.7	39331.8	54603.7	76613.5	48140	N/A	24667.6	22351.8	35968.3	14570	41089	47026.2	46613.5	25840.6	47449.1	51511.9	52753.3	35698.1
SM d44:2; [M+H]+@8.54	SM d44:2; [M+H]+@8.54	841.715	841.716	8.54	12.1256	59273.6	43470.3	48905.4	52280.5	58989.9	56601.7	49954.9	49887.5	77288.3	71450.2	73356.7	63153.1	64526.5	46713	126557	93990.9	68296.4	98052.5	121827	61699.2	101409	85308	108891	103387	42268.5	59253.2	95378.9	89260.5	128422	94537.4	110959	36480.3	75458.1	61610.4	127193	57650.3	68176.8	78188.4	82116.5	67469.4	61815.6	117128	93794	52082.2
SM d44:3; [M+H]+@8.12	SM d44:3; [M+H]+@8.12	839.7	839.701	8.12	14.863	31031.6	33220.3	29118.5	36354.3	29274.7	31841.8	33641	30376.2	56036.6	120194	46800.6	36380.7	44248.5	31123.9	82910.1	54345.1	45063.5	56674.6	69266.4	42026.6	57694.9	49009.4	67721.9	51768.1	32940.5	33126.2	42782.5	66570.4	66358.7	41357.6	59163.5	19696.3	45165.2	38572	62917.7	31373.8	41594	44486.9	37363.7	32741	40240.1	57412.6	48433.7	64500.7
SM d44:4; [M+H]+@7.69	SM d44:4; [M+H]+@7.69	837.684	837.685	7.69	45.6207	9092.99	N/A	4681.96	N/A	N/A	N/A	N/A	N/A	N/A	N/A	N/A	N/A	N/A	1185.1	N/A	N/A	N/A	N/A	37033	N/A	26102.5	N/A	N/A	N/A	N/A	N/A	13995.8	11849.3	24030.2	N/A	N/A	N/A	11235.4	N/A	N/A	N/A	N/A	N/A	N/A	29333.4	23664.9	6825.07	25201.8	41991.1
SM d44:5; [M+H]+@7.27	SM d44:5; [M+H]+@7.27	835.668	835.669	7.27	11.5336	17440.1	15654.4	20042.8	12554.8	13778.7	N/A	9549.42	26150	36652.3	40716.8	33454.7	44032.6	13431	34784	44525.7	37761.6	N/A	31724.3	47826.5	12947.4	32920.4	N/A	38483.2	35166.4	24330	20848.4	19397.7	25707.8	22296.3	13027.9	23757.9	880.195	15983.5	41479.1	56256	26963.1	14326.2	35571.4	15540.1	17922.9	13933.3	37684.6	19003.3	39913.6
SM d45:1; [M+H]+@9.39	SM d45:1; [M+H]+@9.39	857.746	857.747	9.39	14.4695	18873.3	N/A	28931.9	26755.8	24026.2	22602.9	19926.7	3850.86	3136.9	11144.1	N/A	10225	5133.23	9004.18	13482.8	18249.1	75465.7	32072	12828.7	17505.5	14229.1	21157	9337.61	14894	14515.2	45950.5	N/A	38147.6	16007.7	102102	10050.7	N/A	16262.3	18293.3	38705.7	9638.7	23602.3	22194.6	79252.1	24563.4	38987.1	116345	61309.2	78821.3
SM d45:4; [M+H]+@8.34	SM d45:4; [M+H]+@8.34	851.7	851.701	8.34	17.6523	16236	15218.2	10733.6	N/A	15194.5	11041.3	N/A	14423.3	10454.3	12696.5	13580.5	14843	11358.4	12785.4	19785.5	12439.6	7588.29	21496.7	N/A	N/A	N/A	8035.24	19669.1	10993.9	9627.12	10367.5	11403.3	N/A	13718.5	10782.7	18034.9	N/A	11865.9	7976.46	12272.3	13645.7	N/A	10250.8	N/A	11219.8	5005.16	10659.9	13934.2	N/A
SM d45:5; [M+H]+@8.07	SM d45:5; [M+H]+@8.07	849.684	849.685	8.07	15.226	68791.6	69881	68520.2	73129.6	72254.2	63822.8	60843.7	49014.4	56336	58968.5	49673.3	60057.7	51091.5	53321.9	67122.8	62894.9	53750.4	66766.1	37560.6	34375.7	58311.6	37643.1	71251.4	59416.3	49606	25668.5	26772.1	45765.5	37970.7	20689.2	37457.7	40454.7	51383.4	46102.6	85348.6	45313	57534	55692.7	48682	53145.5	28200.5	25664.6	26141.1	57157.2
SM d47:4; [M+H]+@8.81	SM d47:4; [M+H]+@8.81	879.731	879.732	8.81	86.9445	N/A	18060.8	N/A	N/A	N/A	N/A	N/A	28293.9	25431.3	N/A	11677.1	16316.9	25311.6	39934.1	54106.1	20005.9	N/A	21066.4	38975.2	10143.3	10430.9	N/A	52307.8	N/A	20628.3	N/A	18206.2	13094.5	35960.7	37230.3	28125.4	19063.8	33063.2	N/A	N/A	27922.3	21515.4	10356.6	111108	N/A	N/A	31044.8	N/A	N/A
TAG 36:0; [M+NH4]+@8.78	TAG 36:0; [M+NH4]+@8.78	656.582	656.583	8.78	11.3166	114277	98476.8	90034.3	97738.8	99599.4	90157	85739.5	1735.87	3291.88	20572.7	7725.26	6395.19	12677	10789.8	9739.88	4304.48	2003.15	197121	165388	90927.9	62506.2	62738.2	167522	8525.32	17790.8	11235.3	14657.1	3844.05	329064	596810	8199.63	7149.42	20113.2	4041.25	9765.42	7650.61	35363.9	93014.1	80572.3	N/A	357196	10624.8	129669	9402.68
TAG 38:0; [M+NH4]+@9.17	TAG 38:0; [M+NH4]+@9.17	684.614	684.615	9.17	13.3528	192872	198614	177298	199378	190003	171372	160518	29230.1	16816.4	21909.8	17552.2	14404.2	39808.8	29612.3	28233.2	18128.8	52732.4	193438	170761	135237	163500	81277.9	129799	21605.7	35910.8	48328.9	13977.8	25585.3	276190	596438	34554	18237.6	40042.8	17015.7	43770.9	17215.4	114489	142632	274738	36819.2	285533	73232.6	170446	41186.3
TAG 40:0; [M+NH4]+@9.54	TAG 40:0; [M+NH4]+@9.54	712.645	712.646	9.54	9.17386	316478	301110	298598	299728	283780	306185	287675	7589.71	6053.72	27919.1	15715.9	16244.7	39483.9	16625.2	17686	9398.34	6391.36	387636	206240	235133	377677	168386	95659.7	8217.61	71303.7	18529.9	18561.8	5410.04	208986	770723	8519.1	20404.7	27331.9	5909.73	12899.5	9255.83	187437	296649	393273	7908.02	432225	34782.9	331875	8934.1
TAG 40:1; [M+NH4]+@9.23	TAG 40:1; [M+NH4]+@9.23	710.629	710.63	9.23	12.0624	151706	136827	136930	142094	141662	127175	111056	12760.3	14235.5	53300.4	21122.4	13554.9	60773.1	34272.2	37945.4	19456.9	11431	432875	329176	116690	185523	236706	305671	22245.8	41844.7	38467.1	56267.7	15174.4	605304	702382	12093.3	25350.4	44511.7	21870.6	33143.1	19571.4	108365	189019	154926	9271.02	295074	35328	207636	24271.9
TAG 41:0; [M+NH4]+@9.65	TAG 41:0; [M+NH4]+@9.65	726.661	726.662	9.65	23.7812	35891.2	37529.8	41062.4	33603.2	39326	36031.1	28660.3	5355.17	4629.75	6225.45	5229.95	3166.01	8845.15	11396.8	7244.57	7667.97	2529.78	60736.5	28274.3	15404.6	36456.5	26827.1	28616.1	4712.62	13771.5	9081.48	10959.2	2868.23	51913.6	145832	5263.06	6920.53	13398.3	7648.11	3914.98	4392.96	31754.1	32517.4	87241.2	7991.14	34928.4	18367.4	29230.4	8549.84
TAG 42:0; [M+NH4]+@9.86	TAG 42:0; [M+NH4]+@9.86	740.676	740.677	9.86	17.4731	460573	394827	422300	417208	433755	384741	377938	16942.3	14008	71883.7	22679.1	20994.3	88690.2	57506.2	49289.6	25419.1	18323.3	821220	469854	271887	485488	272109	266702	25516.2	154493	77619.6	61495.6	19732.5	547813	1.60939e+06	18750.8	44138.5	62282	18885.7	34230.4	35509.2	413903	583207	1.00576e+06	14197.8	978934	105658	826052	29618.6
TAG 42:1; [M+NH4]+@9.60	TAG 42:1; [M+NH4]+@9.60	738.661	738.662	9.6	9.26631	412464	439163	411907	411595	406124	382169	387799	25211.3	36584.9	92624.8	35235.2	28778.1	118454	58178.1	65909.8	50516.7	34161.4	683788	460595	260566	593094	455916	314107	29068.5	162093	82455.5	75536.7	26992.9	833265	1.3516e+06	30602.7	56968.7	76164.7	36510.7	51426.4	27072.4	351725	406782	638656	38091.4	738743	109362	720295	51801.8
TAG 42:2; [M+NH4]+@9.30	TAG 42:2; [M+NH4]+@9.30	736.645	736.646	9.3	9.16401	246784	235106	239054	231021	247502	212705	215482	26752.4	40284	85556.9	41508.7	34536.7	92760.6	43449.4	51124	52866.6	24841.9	514809	185424	306949	512538	333189	282013	53069.7	121224	47070.4	86907.6	24649.9	361803	405143	31108.6	54050.8	62401.3	36010.8	45592.3	25808	165264	370360	205312	25556.3	168717	64783	269586	41440.3
TAG 42:3; [M+NH4]+@9.08	TAG 42:3; [M+NH4]+@9.08	734.629	734.63	9.08	11.4299	59377.8	61444.5	53063	51248.5	51456.3	46030.6	49979.8	10070	14763.2	35023	17596.4	14673.3	42178.9	18599.9	20757	24086	12657.3	221258	54429.7	53311.5	87698.5	108574	121121	19351.2	29840.6	27742.2	50098.8	16475.3	103290	109347	14795.4	24245.4	17675	26278.9	20194.9	10638.6	37511.4	106658	46334	15468.4	49973	30927.8	76187.5	18175.4
TAG 43:0; [M+NH4]+@9.98	TAG 43:0; [M+NH4]+@9.98	754.692	754.693	9.98	55.7906	62620.2	64152.3	45598.9	41878.4	50190.8	42061.5	40123.4	16235.7	11015.1	10443.4	4631.09	10381.6	19341	8402.97	19438.1	10958.6	N/A	106263	40084.4	20837.7	52191.9	28763.9	32132.9	8393.14	17085	18613.4	25038.3	4361.29	40695.9	191304	7440.32	19641.5	20031.1	5403.43	N/A	5513.45	58381.7	51535.6	159400	11255.2	54697.1	15288.8	36488.2	14443
TAG 44:0; [M+NH4]+@10.14	TAG 44:0; [M+NH4]+@10.14	768.708	768.709	10.14	11.9154	345672	459076	378301	342933	351161	325257	336939	31901.5	33730.5	151402	66901.7	38951.8	194064	119270	92362.6	52704.2	58302.9	614504	694632	272058	577856	262876	391437	59629.5	271255	142855	162424	39895.2	738724	1.61978e+06	37837.8	133767	138274	64584	77515.1	73602.8	473508	1.03919e+06	1.19164e+06	64291	1.67244e+06	154045	1.12109e+06	78140
TAG 44:1; [M+NH4]+@9.91	TAG 44:1; [M+NH4]+@9.91	766.692	766.693	9.91	13.8919	798044	718964	696546	759883	785795	723362	661484	87018	126241	368563	135282	67186.3	379410	245250	283131	135465	113815	1.9886e+06	1.42396e+06	591726	1.13887e+06	841618	1.01864e+06	125356	593045	357999	253323	105992	2.78831e+06	3.27535e+06	121895	178720	311857	121967	172984	129326	974284	954379	1.9642e+06	136817	2.58913e+06	388210	2.50287e+06	149929
TAG 44:2; [M+NH4]+@9.68	TAG 44:2; [M+NH4]+@9.68	764.676	764.677	9.68	10.5017	589869	583274	548230	568448	536200	549819	530497	74081.6	122428	264494	134867	86015	208605	141445	175543	146851	173215	1.30185e+06	595551	487797	1.0013e+06	648177	558953	141007	278971	240205	202599	125963	1.18642e+06	1.42583e+06	102116	140958	174615	139722	126669	80671.3	569306	526904	905109	120030	691991	356348	1.13458e+06	208439
TAG 45:0; [M+NH4]+@10.24	TAG 45:0; [M+NH4]+@10.24	782.723	782.724	10.24	25.685	50576.5	48953.6	48995	40841.9	36394.8	36896.6	36014.4	4425.29	2625.72	10960.1	7780.41	10566.8	14607.7	11754.6	10542.9	N/A	7810.58	38445.9	34645.5	14795.1	29547	26180.8	35796.6	7995.79	8930.25	19291.1	12386.4	3407.47	35169.4	120158	9296.96	9469.04	15971.8	5939.71	6198.47	8494.3	44342.8	43455.3	101207	9854.61	50075.1	10499.9	14630	4890.39
TAG 45:1; [M+NH4]+@10.03	TAG 45:1; [M+NH4]+@10.03	780.708	780.709	10.03	20.5597	83538.7	78517.1	79304	84220.3	86559.4	76512.7	65721.5	10122.8	12235.2	53378.2	19268.5	13310.8	56879.4	37500.8	23331.1	23741.6	20548.6	110119	99850.1	53437.6	93354.3	90642.5	87560.6	21694.2	59900.1	46311.7	29623.3	23182.4	160279	331778	21474.3	27233.5	32927.6	21272.4	28747	9542.61	125403	98431.6	195132	20395.4	141630	43613.6	91773.4	27152.8
TAG 45:2; [M+NH4]+@9.79	TAG 45:2; [M+NH4]+@9.79	778.692	778.693	9.79	19.1799	62566.2	58286.8	63407.7	68361.7	66841.2	44069.1	69032.3	19356.4	30696.1	63554	31391.5	23098.3	51508.9	27802.9	46119.1	47694	30343.4	130235	88844.8	69702.4	91458.3	97723.4	103926	32289.4	35311.3	43920.9	44397.8	33572.2	129219	205664	33222.5	32661.4	32782	45569.1	46347.8	11845.9	76388	85078.5	106896	49138.4	47162.9	86459.8	114127	53524.3
TAG 46:0; [M+NH4]+@10.39	TAG 46:0; [M+NH4]+@10.39	796.739	796.74	10.39	13.7487	532477	531214	495272	465024	492821	474258	416332	101216	107496	282626	132141	75235	257445	222494	167115	131380	75138.4	477751	870716	303307	486005	263943	519066	110970	347769	236617	248055	110734	556727	995548	111429	263634	255984	106868	148482	198818	497309	799777	865570	128678	1.13718e+06	260572	662556	129343
TAG 46:1; [M+NH4]+@10.14	TAG 46:1; [M+NH4]+@10.14	794.723	794.724	10.14	14.1971	1.23386e+06	1.19676e+06	1.12688e+06	1.11861e+06	1.20318e+06	1.04861e+06	1.03951e+06	270229	427875	1.0237e+06	415608	216024	1.11632e+06	663511	840852	465072	343951	2.84629e+06	3.33702e+06	1.26076e+06	2.13409e+06	1.28163e+06	2.49318e+06	422639	1.54515e+06	952045	893400	377097	4.63566e+06	5.75189e+06	365770	619774	841776	503402	647375	460725	1.78039e+06	2.7613e+06	3.04392e+06	321282	5.36965e+06	1.14361e+06	3.93998e+06	522255
TAG 46:2; [M+NH4]+@9.92	TAG 46:2; [M+NH4]+@9.92	792.708	792.709	9.92	11.9175	1.253e+06	1.19744e+06	1.15452e+06	1.22941e+06	1.26009e+06	1.15929e+06	1.17987e+06	288686	486517	1.13e+06	462374	223597	938686	530278	862241	588332	422929	3.92022e+06	2.25236e+06	1.50721e+06	2.6586e+06	1.56341e+06	2.29206e+06	482810	1.55362e+06	1.12867e+06	818529	451953	4.73939e+06	3.19389e+06	367798	466112	638430	498918	624938	323888	1.7012e+06	2.55739e+06	1.94697e+06	288753	3.04423e+06	989071	3.87044e+06	490908
TAG 46:3; [M+NH4]+@9.73	TAG 46:3; [M+NH4]+@9.73	790.692	790.693	9.73	11.6354	545714	546305	515920	489806	504312	464347	468558	95351.3	280239	456170	189743	103746	275330	167731	269977	208427	160627	1.28911e+06	633458	415937	972817	596394	733677	183419	393380	337686	278505	165873	1.11782e+06	819473	196604	165041	207170	206797	170703	79193.4	474672	465788	455265	119912	396952	310548	988885	213736
TAG 47:0; [M+NH4]+@10.49	TAG 47:0; [M+NH4]+@10.49	810.755	810.756	10.49	34.394	54751.1	44755	43203.7	44443.8	59398.5	39061.7	38800.6	5419.13	6568.12	17085.3	5970.46	13396.1	20374	12304.9	5884.8	11604.3	5781.28	22144.7	29280.4	10810.8	27482.4	20690.7	26235.2	4946.05	18724.9	15919.1	16275.5	6241.45	27887.4	72298	12656.6	19392.4	16456.6	4841.8	5484.64	697.189	N/A	29105.2	72195.2	16468.4	64549.2	14793.1	17968.9	10542.7
TAG 47:1; [M+NH4]+@10.29	TAG 47:1; [M+NH4]+@10.29	808.739	808.74	10.29	15.6606	106080	115076	102370	91376.3	98359.8	94158	102420	26392.9	35602.8	78363.6	32059	27180.1	89819.4	44628.8	41871.3	46526.3	27517.5	68869.3	130401	80785.2	119122	97496.9	152010	40184.2	77929.2	79055.4	60272.1	26389.1	218493	385153	29166.6	46601.3	49380.5	29263.6	56832.5	28837.3	104855	127068	212428	33762.5	245212	71049.3	86124.5	32873.2
TAG 47:2; [M+NH4]+@10.08	TAG 47:2; [M+NH4]+@10.08	806.723	806.724	10.08	17.1837	104224	137336	113615	103424	111827	119446	112483	37087.4	58470.6	102672	54724.6	22909.9	104716	52546	83146.9	79858.1	48058.3	177425	159012	104215	155927	145392	198503	62684.3	95362.7	113411	67447.2	56054.2	257213	326896	50442.5	61419.5	79600.9	54997	64043.3	30270.8	160361	140769	200739	67581.7	168372	129468	124318	66877.1
TAG 48:0; [M+Na]+@10.25	TAG 48:0; [M+Na]+@10.25	829.726	829.727	10.25	31.1269	52594.1	63308.4	25064.8	36624.6	64518	50449.5	40565.9	12964.6	17252.4	22630.8	16427.2	18913.8	19699.3	27103.7	28793.8	33822.5	16359.3	57042.6	35674.7	18132.3	27271.1	43043.6	34802.1	34123.9	42143.1	20728.9	28865	N/A	27970.1	57136.3	27118.9	42231.7	42707.2	14942.5	17787.8	21372.5	45690.3	40328.3	35312.4	27564.8	55102.9	37388.7	46912.4	19795.9
TAG 48:0; [M+NH4]+@10.62	TAG 48:0; [M+NH4]+@10.62	824.77	824.771	10.62	23.687	733225	827285	673054	655796	755596	656548	624905	221377	303970	332703	217529	210868	371368	379023	265765	265284	180128	513316	941403	250710	383089	322594	520347	241679	389671	310497	327086	225599	590256	815991	230407	434419	348282	283616	248775	318741	484039	554497	576410	264082	1.73135e+06	289543	729816	243884
TAG 48:1; [M+NH4]+@10.39	TAG 48:1; [M+NH4]+@10.39	822.755	822.756	10.39	16.3383	2.22833e+06	2.26117e+06	1.9916e+06	2.08553e+06	2.1815e+06	2.00563e+06	1.88356e+06	1.09188e+06	1.36407e+06	2.48358e+06	1.25923e+06	817031	2.6013e+06	2.00911e+06	2.22119e+06	1.57319e+06	1.01313e+06	3.84703e+06	4.34137e+06	2.30619e+06	2.82979e+06	2.2849e+06	4.46729e+06	1.4572e+06	3.17323e+06	2.07516e+06	2.20848e+06	1.49043e+06	6.24043e+06	7.00959e+06	1.34778e+06	2.24321e+06	2.33919e+06	1.62356e+06	1.87298e+06	1.8068e+06	2.93914e+06	4.04625e+06	3.17727e+06	1.15409e+06	7.43438e+06	2.40872e+06	4.8212e+06	1.5112e+06
TAG 48:2; [M+NH4]+@10.17	TAG 48:2; [M+NH4]+@10.17	820.739	820.74	10.17	12.7332	2.78842e+06	2.8463e+06	2.73608e+06	2.66801e+06	2.86961e+06	2.69839e+06	2.54195e+06	1.48208e+06	2.36755e+06	3.06436e+06	1.61555e+06	826807	3.34625e+06	2.26453e+06	3.28269e+06	2.41641e+06	1.33021e+06	5.91598e+06	5.71883e+06	3.42469e+06	3.87302e+06	3.22329e+06	6.06e+06	2.07507e+06	3.81993e+06	3.2801e+06	2.81685e+06	1.97952e+06	8.80128e+06	7.99779e+06	1.47819e+06	2.22413e+06	2.66749e+06	1.90961e+06	2.6309e+06	1.87645e+06	3.86558e+06	4.14867e+06	3.87573e+06	1.29014e+06	7.51273e+06	3.52549e+06	6.03318e+06	2.18421e+06
TAG 48:3; [M+NH4]+@9.96	TAG 48:3; [M+NH4]+@9.96	818.723	818.724	9.96	13.897	1.9782e+06	1.82962e+06	1.67445e+06	1.8919e+06	1.9373e+06	1.77537e+06	1.67432e+06	819808	1.40317e+06	1.79058e+06	984350	496880	1.76051e+06	1.07572e+06	2.16845e+06	1.62148e+06	740577	4.47056e+06	2.81073e+06	1.96527e+06	3.414e+06	2.38095e+06	3.42573e+06	1.32043e+06	2.67164e+06	2.31169e+06	1.51323e+06	1.15077e+06	4.81625e+06	2.81567e+06	824942	903087	1.29906e+06	1.18754e+06	1.44388e+06	632520	2.05863e+06	2.09483e+06	2.12977e+06	572177	2.15739e+06	1.94251e+06	3.84213e+06	1.25871e+06
TAG 48:4; [M+NH4]+@9.79	TAG 48:4; [M+NH4]+@9.79	816.708	816.709	9.79	12.1756	861068	779689	752917	765757	747096	755000	672234	244280	432061	575845	381249	232376	478682	329621	546765	409767	296004	1.82064e+06	791120	775781	1.82915e+06	776023	887521	365090	749962	616857	498111	376820	1.34472e+06	612171	354824	242417	334152	377611	309727	160679	591144	878228	518538	190871	423911	468801	1.25322e+06	349676
TAG 48:5; [M+NH4]+@9.60	TAG 48:5; [M+NH4]+@9.60	814.692	814.693	9.6	19.1554	199451	178394	180453	194517	202187	163806	160815	81596.1	138956	150167	136199	75581.2	142504	81647.6	118818	126356	89326.9	374659	197381	183949	414513	242537	214203	94046.1	138408	121338	136255	83735.2	265389	119062	137783	76904.5	112726	112389	195529	64066.1	139065	210608	107777	70235.1	77774.7	137148	240049	N/A
TAG 49:0; [M+NH4]+@10.75	TAG 49:0; [M+NH4]+@10.75	838.786	838.787	10.75	19.6487	71091.4	74273.5	73405	55275.7	60724.3	48696.4	41197.2	19316.3	16660.7	37044	20836	24866.2	32636.8	23416.1	24733.1	22395	29663.6	41413.2	64331.9	30909.7	38496.4	24552.1	42176.9	26727	29571.1	20764.7	26246.2	29001.1	37411.4	89549.5	19261.4	21638.4	32914.4	19912.4	21934.3	19923.3	N/A	48613.2	63257	25859.5	78416.1	42619.4	17799.4	23185.3
TAG 49:1; [M+NH4]+@10.55	TAG 49:1; [M+NH4]+@10.55	836.77	836.771	10.55	14.8135	226974	238493	224950	209712	209503	214491	166811	117052	106074	222681	129623	104817	238841	147444	195341	153734	139810	234479	289567	240667	219093	219487	320600	165481	198046	156349	167941	142299	416801	651811	154295	173046	157275	130474	141467	130021	260115	325767	347871	149896	474079	246784	189202	144369
TAG 49:1; [M+NH4]+@9.87	TAG 49:1; [M+NH4]+@9.87	836.77	836.771	9.87	15.8315	99687.7	96140	81714.5	95077.3	92532.6	81297.1	85039.4	10881.9	17354.1	34353.5	18145.4	16774.3	47916.4	25265.8	31583.7	17070.3	10980.3	152192	136166	45492	148633	93713.5	103250	11931.8	68945.3	42311.2	30383.7	15122.8	221336	227856	12586.5	22615.8	35906.3	19516.7	17353	12646.5	100172	78675.1	123795	13788.6	239519	43431.8	146100	11410.1
TAG 49:2; [M+NH4]+@10.34	TAG 49:2; [M+NH4]+@10.34	834.755	834.756	10.34	14.0003	280005	271947	238115	212363	243732	240965	244372	132821	162463	267908	145282	102038	279676	169508	206303	226953	152049	223904	325486	235626	288016	233067	375130	192173	252306	235237	185286	152853	458276	515641	171991	164476	209549	140549	196426	134536	274915	311596	368811	171907	407272	237843	190959	199189
TAG 49:3; [M+NH4]+@10.12	TAG 49:3; [M+NH4]+@10.12	832.739	832.74	10.12	14.0909	168879	157100	151649	159456	167985	144201	139148	115664	139370	159982	122765	74499.3	184695	113862	210815	188324	107691	206965	154356	157063	179248	165954	275799	157315	140610	215610	119874	138046	270942	230816	111501	81187.5	136417	130482	142936	67262.7	185587	140503	178721	101930	112256	218795	164918	183482
TAG 50:0; [M+NH4]+@10.86	TAG 50:0; [M+NH4]+@10.86	852.802	852.803	10.86	22.5108	608054	1.0202e+06	908684	922405	955070	855301	686573	368963	387259	517203	422493	312356	544232	609213	628458	529383	427422	808513	927969	481837	437720	449585	789902	373310	529962	449632	520963	591200	844007	1.09445e+06	399991	548115	671690	429672	555114	612200	536353	459859	528473	428660	1.43333e+06	500799	929093	1.02838e+06
TAG 50:1; [M+Na]+@9.37	TAG 50:1; [M+Na]+@9.37	855.741	855.742	9.37	19.6052	82896	71482.2	111132	95602.2	75554.3	83206.2	75690.4	16823.8	21186.5	59019	27973.1	8497.08	22430	26277.8	50657.7	52075.2	330529	88310.2	21645.6	72109.6	49149.8	47438.2	36198.1	86528.6	16202.3	193189	22242.1	210864	45301.1	245528	15760	21118.9	34663.5	80497.8	159054	35379.5	71062.2	40031.6	160534	93280.9	150291	526555	298492	321217
TAG 50:1; [M+NH4]+@10.61	TAG 50:1; [M+NH4]+@10.61	850.786	850.787	10.61	22.1401	4.61714e+06	3.95115e+06	3.92271e+06	4.26622e+06	4.18855e+06	3.97159e+06	3.62679e+06	3.32316e+06	3.74887e+06	5.94354e+06	4.29053e+06	2.61171e+06	4.5636e+06	5.37223e+06	6.77033e+06	4.13708e+06	4.73272e+06	8.14304e+06	6.57175e+06	4.77039e+06	4.54077e+06	4.3749e+06	7.79838e+06	3.60686e+06	5.62258e+06	4.39515e+06	4.51732e+06	4.998e+06	8.86756e+06	8.4502e+06	4.06888e+06	4.82391e+06	6.47048e+06	5.00789e+06	5.17247e+06	5.91485e+06	5.50406e+06	6.25861e+06	4.24184e+06	3.80631e+06	8.01215e+06	5.00421e+06	7.50955e+06	4.28524e+06
TAG 50:2; [M+NH4]+@10.42	TAG 50:2; [M+NH4]+@10.42	848.77	848.771	10.42	15.3318	5.71494e+06	5.87004e+06	5.58359e+06	5.39048e+06	5.56616e+06	5.34359e+06	4.81796e+06	4.91824e+06	6.5079e+06	7.32804e+06	4.69014e+06	3.17169e+06	6.42118e+06	6.41994e+06	7.36457e+06	6.4792e+06	4.51525e+06	7.75655e+06	7.96603e+06	5.48668e+06	6.09592e+06	6.27133e+06	9.20899e+06	6.22319e+06	6.93219e+06	5.80135e+06	6.39577e+06	5.96198e+06	1.04054e+07	8.46308e+06	4.72891e+06	6.38378e+06	6.76503e+06	5.21487e+06	6.06272e+06	6.22743e+06	6.03892e+06	6.56084e+06	5.72578e+06	4.48549e+06	9.11231e+06	6.43739e+06	8.7284e+06	5.3186e+06
TAG 50:3; [M+NH4]+@10.21	TAG 50:3; [M+NH4]+@10.21	846.755	846.756	10.21	14.664	5.24097e+06	4.76297e+06	4.5202e+06	4.33902e+06	4.77746e+06	4.59246e+06	4.24597e+06	4.13453e+06	6.87511e+06	6.39346e+06	4.34949e+06	2.31279e+06	6.25273e+06	5.23792e+06	7.56438e+06	7.0154e+06	3.35058e+06	8.41008e+06	6.82534e+06	5.05469e+06	5.32295e+06	5.71361e+06	8.90367e+06	5.29135e+06	6.68812e+06	6.36005e+06	4.97551e+06	5.61196e+06	8.86652e+06	7.46655e+06	4.13862e+06	5.05544e+06	6.03134e+06	5.0341e+06	6.52595e+06	3.99169e+06	4.83064e+06	4.38232e+06	4.44061e+06	3.4238e+06	5.77331e+06	6.61911e+06	7.64523e+06	5.63204e+06
TAG 50:4; [M+NH4]+@10.02	TAG 50:4; [M+NH4]+@10.02	844.739	844.74	10.02	12.419	2.56007e+06	2.55604e+06	2.3831e+06	2.45201e+06	2.65071e+06	2.35461e+06	2.27776e+06	2.27541e+06	3.05386e+06	2.80689e+06	2.17707e+06	1.25984e+06	3.11437e+06	2.40106e+06	4.02989e+06	3.57926e+06	1.49669e+06	6.04613e+06	3.26704e+06	2.5699e+06	3.29748e+06	3.05449e+06	4.58238e+06	2.91968e+06	3.4301e+06	3.64921e+06	2.82599e+06	3.02107e+06	4.70292e+06	2.4349e+06	1.92037e+06	1.71702e+06	2.83835e+06	2.51948e+06	2.61336e+06	1.4691e+06	2.70575e+06	2.07968e+06	1.81906e+06	1.44079e+06	1.57539e+06	3.4252e+06	3.69534e+06	2.67643e+06
TAG 50:5; [M+NH4]+@9.85	TAG 50:5; [M+NH4]+@9.85	842.723	842.724	9.85	11.0829	739630	689393	689225	686365	686028	686720	644040	399119	599458	569900	483920	300438	600578	453417	754813	660904	313686	1.53165e+06	824325	614785	947474	870467	1.07775e+06	619957	656563	795826	623219	458724	1.15666e+06	417215	459673	301079	513202	535033	402561	187098	509432	486306	288853	285604	274797	552073	741117	449098
TAG 51:1; [M+NH4]+@10.17	TAG 51:1; [M+NH4]+@10.17	864.802	864.803	10.17	12.3443	144142	133753	102834	116491	109884	89509.7	111251	42044.6	72117.7	93809.3	92269.9	25850.7	107358	66118.7	80390.7	50648.4	37129.5	176447	199953	124250	164179	111717	226641	53896.4	111600	127651	77194.9	48946	249234	303591	41933.4	110219	107539	46774.4	67722.9	53655.8	187486	171337	200870	42929.7	412067	102382	214176	96399.5
TAG 51:1; [M+NH4]+@10.78	TAG 51:1; [M+NH4]+@10.78	864.802	864.803	10.78	19.8931	303413	286993	274611	237817	313857	248077	179997	209311	129734	327772	170546	132167	335709	256449	350755	224964	290579	350670	302978	341980	169128	199494	423918	198393	228130	199056	162988	252035	305253	529876	167430	135164	324566	218442	273227	184399	260178	245064	357602	229550	228178	321624	169734	172062
TAG 51:2; [M+NH4]+@10.58	TAG 51:2; [M+NH4]+@10.58	862.786	862.787	10.58	16.774	568429	550617	524880	545494	561147	523507	480356	463787	507354	657898	438685	313927	727870	503716	588877	543859	427489	619366	519996	450835	432848	504189	789914	532254	536780	534842	454725	483324	666067	802695	480486	416358	512374	457099	557615	386178	537471	508683	615168	447202	562726	692416	362253	554613
TAG 51:2; [M+NH4]+@9.95	TAG 51:2; [M+NH4]+@9.95	862.786	862.787	9.95	12.5582	135270	145675	115164	110373	123176	102934	89433.3	40995.7	49710.1	78265.6	51756.9	18999.4	125210	68907.3	76177.5	42327.5	31191.9	227454	218970	130003	177283	137355	171806	49224.7	174800	96682.7	66869.8	45223.1	271945	216524	44673.1	56710.8	120386	62256.8	46345.5	36092.6	121551	227954	128532	34533.5	242717	73456.9	253502	34944.4
TAG 51:3; [M+NH4]+@10.38	TAG 51:3; [M+NH4]+@10.38	860.77	860.771	10.38	13.2156	499653	522163	469732	483316	492660	467608	431928	486453	455448	571865	367948	286432	572746	425370	507682	559626	370741	463375	351880	434639	415681	382521	672933	445725	550587	467736	403559	510944	312227	324833	470271	326096	423440	409668	429341	312453	502754	359850	481619	369235	173004	634249	250588	565978
TAG 51:3; [M+NH4]+@9.72	TAG 51:3; [M+NH4]+@9.72	860.77	860.771	9.72	11.5546	48007.9	57055.1	49180.6	48567	60083.6	36078.1	42071.4	16889	45515	35742.9	44558	15513	N/A	14913.1	31634.8	18328.2	18306.5	112929	44382.6	48679.7	84786.8	65571.4	66389.3	18165	N/A	48855.2	23147.7	17369.6	86632.5	36962.1	20511.3	19529.9	21832.2	27602.4	20319.6	12326.1	45301.6	60344.9	19813.4	N/A	35007.6	N/A	75211.7	19774
TAG 51:4; [M+NH4]+@10.19	TAG 51:4; [M+NH4]+@10.19	858.755	858.756	10.19	11.282	279321	266389	282870	337739	312928	265953	263445	318997	227414	261815	220400	210505	262363	250889	311117	327362	189661	333323	181666	219092	288766	222565	303409	268719	280897	280870	266744	282142	187212	125266	239096	159152	251122	245790	188661	149845	313418	220381	228164	205038	66130.1	275535	203612	287982
TAG 51:5; [M+NH4]+@9.98	TAG 51:5; [M+NH4]+@9.98	856.739	856.74	9.98	16.0602	120486	113281	85091.4	83910.4	84640.7	123364	82799.1	86135.5	75939.2	72469.6	86540.7	196992	100473	77069.8	136522	122099	89623.6	129205	71425.8	63060.2	89960.2	97333.4	109713	98899.5	7158.11	99555.9	104123	120712	115197	74292.1	90725.9	58851.8	70261.4	97597.3	N/A	31083.9	85612	74984.3	67053	52985.2	21050.4	93637.8	60255.8	77749.2
TAG 52:0; [M+NH4]+@11.12	TAG 52:0; [M+NH4]+@11.12	880.833	880.834	11.12	21.3687	656006	682340	565167	589130	624756	519020	486449	255699	242167	517731	292280	184078	414765	414253	486437	266497	366287	511993	412114	413092	241665	304502	590922	191583	242069	238024	348904	405517	512119	702644	227689	365405	381524	245787	323308	338129	323312	467184	335593	258315	1.03515e+06	398821	476496	283858
TAG 52:1; [M+Na]+@10.87	TAG 52:1; [M+Na]+@10.87	883.773	883.774	10.87	20.8378	455278	442337	433816	358248	373413	343559	257123	270430	285040	403516	222650	248846	309604	372186	257723	202109	248323	377718	255730	277807	266489	241162	367883	214370	242951	137960	241570	244980	344051	278064	138406	298451	243583	241318	205682	320805	256486	315803	283117	288653	384674	212008	291027	206789
TAG 52:1; [M+NH4]+@10.90	TAG 52:1; [M+NH4]+@10.90	878.817	878.818	10.9	17.0136	4.17824e+06	3.72071e+06	3.45005e+06	3.40568e+06	3.38849e+06	3.08962e+06	3.04105e+06	2.9141e+06	3.23519e+06	6.13322e+06	3.12778e+06	2.02932e+06	4.07205e+06	4.51384e+06	5.1237e+06	3.155e+06	4.2359e+06	5.93403e+06	4.83616e+06	3.94932e+06	2.94887e+06	3.99653e+06	6.3251e+06	2.70768e+06	2.72756e+06	2.68515e+06	3.53018e+06	4.14332e+06	5.59327e+06	6.40873e+06	2.63172e+06	3.83214e+06	4.60528e+06	2.89451e+06	3.85329e+06	3.67437e+06	3.45427e+06	4.31418e+06	3.33517e+06	3.07849e+06	6.25714e+06	4.06692e+06	4.67615e+06	2.9813e+06
TAG 52:2; [M+NH4]+@10.66	TAG 52:2; [M+NH4]+@10.66	876.802	876.803	10.66	19.7615	1.30157e+07	1.06116e+07	1.07727e+07	1.00821e+07	1.14603e+07	1.01213e+07	9.46235e+06	1.06139e+07	1.31008e+07	1.41017e+07	1.11455e+07	7.46319e+06	1.06314e+07	1.10849e+07	1.28748e+07	1.13082e+07	9.32318e+06	1.14857e+07	8.10136e+06	8.71924e+06	7.34475e+06	9.50015e+06	1.13078e+07	9.87815e+06	1.14292e+07	9.50104e+06	9.0981e+06	1.15236e+07	1.01386e+07	9.50731e+06	9.32002e+06	1.0061e+07	1.40838e+07	1.11892e+07	1.13036e+07	1.14765e+07	9.81133e+06	7.34925e+06	8.91712e+06	8.33356e+06	5.97203e+06	1.14456e+07	8.70909e+06	9.43853e+06
TAG 52:3; [M+Na]+@10.51	TAG 52:3; [M+Na]+@10.51	879.741	879.742	10.51	12.1928	632280	595586	694512	623542	755174	591858	524379	489661	480262	472754	413865	523301	403967	417314	477744	379543	321474	409996	296585	296266	295908	348832	471936	560581	417659	314993	492764	454571	256640	248674	478775	467351	406463	492682	335873	526350	391350	460638	392114	426924	246162	341917	335657	320456
TAG 52:3; [M+NH4]+@10.47	TAG 52:3; [M+NH4]+@10.47	874.786	874.787	10.47	13.8019	1.52359e+07	1.41252e+07	1.4911e+07	1.39417e+07	1.40082e+07	1.31934e+07	1.13189e+07	1.54795e+07	1.62339e+07	1.62752e+07	1.23855e+07	1.03685e+07	1.28326e+07	1.37879e+07	1.69562e+07	1.4184e+07	1.20724e+07	1.47265e+07	1.00464e+07	1.03538e+07	9.8253e+06	1.18333e+07	1.7668e+07	1.42061e+07	1.2605e+07	1.0879e+07	1.38203e+07	1.68499e+07	9.65411e+06	8.53298e+06	1.37835e+07	1.27497e+07	1.49493e+07	1.22822e+07	1.31071e+07	1.35572e+07	1.25491e+07	1.09758e+07	1.00269e+07	1.13628e+07	6.74266e+06	1.33171e+07	1.17993e+07	1.21511e+07
TAG 52:4; [M+NH4]+@10.25	TAG 52:4; [M+NH4]+@10.25	872.77	872.771	10.25	12.7274	1.15853e+07	1.11172e+07	1.03169e+07	9.8179e+06	1.17485e+07	9.2096e+06	9.39632e+06	1.17652e+07	1.19167e+07	1.40167e+07	1.11672e+07	8.5302e+06	1.01104e+07	1.42945e+07	1.28647e+07	1.34074e+07	1.09777e+07	1.52314e+07	8.71157e+06	9.1705e+06	8.95185e+06	8.71969e+06	1.41676e+07	1.12025e+07	1.21211e+07	9.96251e+06	1.20334e+07	1.65179e+07	8.42344e+06	5.55471e+06	1.02154e+07	9.80794e+06	1.4807e+07	1.08452e+07	1.11134e+07	9.01249e+06	1.00827e+07	8.5541e+06	6.88221e+06	9.38599e+06	3.63073e+06	1.05649e+07	1.0188e+07	1.25465e+07
TAG 52:4; [M+NH4]+@9.38	TAG 52:4; [M+NH4]+@9.38	872.77	872.771	9.38	11.6891	37629.5	26586.6	36735.8	50013.2	46121.7	31669.8	43141.5	10338.4	12133.8	N/A	14910.2	N/A	8628.72	10433.7	26924.9	28352.1	108923	30887.7	15975.5	23538.1	24735.2	42360.9	N/A	35595.9	7012.42	74475.6	15570	77809.3	21897	92002.6	8277.29	N/A	16715.1	25556.2	60773.1	19578.1	37985.4	43444.9	76818.9	34278.3	51978.9	190349	114532	108232
TAG 52:5; [M+Na]+@10.11	TAG 52:5; [M+Na]+@10.11	875.71	875.711	10.11	15.3992	447123	422819	424930	455293	468561	423364	384727	454540	551560	411448	330376	337991	410758	371886	378879	465105	333012	348501	338349	228249	279744	263697	394596	387053	466078	228204	349577	366880	209967	147601	417782	335871	394507	389029	360648	370604	366134	285862	204716	334471	117660	372657	373400	440689
TAG 52:5; [M+NH4]+@10.07	TAG 52:5; [M+NH4]+@10.07	870.755	870.756	10.07	12.6858	4.06185e+06	3.87595e+06	3.72841e+06	3.74322e+06	3.9996e+06	3.71263e+06	3.496e+06	4.40141e+06	4.49696e+06	4.29006e+06	3.87695e+06	2.78285e+06	4.15969e+06	4.59691e+06	6.02202e+06	5.93321e+06	3.05624e+06	7.57433e+06	3.67264e+06	3.23382e+06	3.88995e+06	3.70144e+06	5.97604e+06	4.49028e+06	3.90535e+06	4.39437e+06	4.31033e+06	5.11301e+06	3.86569e+06	1.64652e+06	3.83906e+06	2.92999e+06	4.87985e+06	4.07512e+06	3.83638e+06	2.23871e+06	3.29615e+06	2.64303e+06	1.84509e+06	2.80854e+06	1.16679e+06	5.25386e+06	3.7115e+06	4.69944e+06
TAG 52:6; [M+NH4]+@9.91	TAG 52:6; [M+NH4]+@9.91	868.739	868.74	9.91	11.5984	998181	938406	869233	890940	962689	869008	855230	689545	730675	735720	794055	512366	826161	799472	1.15235e+06	1.09818e+06	409919	1.73514e+06	1.05252e+06	692123	1.0149e+06	1.08683e+06	1.26726e+06	1.02165e+06	601507	1.09706e+06	810366	674238	1.33898e+06	419710	746916	473852	755916	681529	644880	234102	548568	528818	307734	442460	394491	737034	734917	674782
TAG 53:0; [M+NH4]+@11.23	TAG 53:0; [M+NH4]+@11.23	894.848	894.85	11.23	17.5045	75898.8	86824.1	79048.2	76839.7	70586.1	67166.3	52346.8	17864.5	13496.6	N/A	12959	16934.3	22938.4	20178.2	14191	22005.8	17823	15005.7	48503.3	18810.1	14434.8	20317.8	27429.5	11707.1	N/A	N/A	15161.2	14410	24571.7	45465.1	17465.6	16591.9	19111.2	N/A	N/A	N/A	30626.5	25685.3	18470.6	15356.1	33056.5	14332.5	28119.2	N/A
TAG 53:1; [M+NH4]+@11.00	TAG 53:1; [M+NH4]+@11.00	892.833	892.834	11	15.2671	164175	144200	129427	144217	137819	103049	130618	98513.2	73930.8	203045	100382	60324	162067	139441	159924	112915	144984	213377	158739	129867	86809.3	119341	246420	85040.8	96547.8	96562.5	105287	109971	N/A	267297	100788	104111	122131	90452.8	121625	79032.1	121281	102099	171227	104166	126693	158197	96714.7	101840
TAG 53:2; [M+NH4]+@10.23	TAG 53:2; [M+NH4]+@10.23	890.817	890.818	10.23	20.3562	233835	228848	149463	215525	173971	142104	158288	123230	130632	255705	125692	97318.3	183163	160499	221864	157360	109104	239687	260152	201710	239001	221830	325197	137481	214938	212004	165479	171819	350019	255213	111480	126695	228378	177098	213615	192847	246175	304757	223152	113952	361651	246687	276988	146300
TAG 53:2; [M+NH4]+@10.82	TAG 53:2; [M+NH4]+@10.82	890.817	890.818	10.82	15.536	391057	361925	343749	336553	382786	314503	240494	408071	289193	481314	376314	194816	449510	337249	457968	371286	384605	400241	211404	378890	166111	264869	444921	326576	314601	319271	265716	336918	218965	384106	298742	239611	339617	308616	406974	159866	286685	183094	353648	277834	164192	393685	189756	316288
TAG 53:3; [M+NH4]+@10.61	TAG 53:3; [M+NH4]+@10.61	888.802	888.803	10.61	15.9335	470117	438998	394150	410130	454088	427619	413877	412835	319845	409301	407543	300683	386617	346894	413771	405792	304791	391007	204960	275592	220545	258307	378941	423309	312006	334677	295591	399344	187958	248631	396864	249775	327387	275546	373636	212560	382044	246751	298010	336781	98652.3	378739	172761	395966
TAG 53:3; [M+NH4]+@9.99	TAG 53:3; [M+NH4]+@9.99	888.802	888.803	9.99	10.3825	148067	166160	122890	124907	121776	125067	133458	67548	115501	97202.5	84129.5	76518.8	165408	107921	134955	127168	67745.2	231909	185397	132265	217517	167108	218111	92689.1	148762	158998	108868	88856.6	286095	160235	71555.6	92837.3	108710	115130	111061	63555.5	128740	132360	139380	61945.1	133861	151150	229723	71774.1
TAG 53:4; [M+NH4]+@10.41	TAG 53:4; [M+NH4]+@10.41	886.786	886.787	10.41	11.0512	283544	353979	241953	237474	274229	262050	198869	232283	205793	187158	182080	187965	234440	183966	210232	228576	163623	208009	121602	153350	175150	139403	215557	232578	149679	189077	186754	233057	76013.6	80971.7	221416	135981	184727	176477	168140	151866	215392	164864	166265	147832	38948.7	237784	131552	248226
TAG 53:4; [M+NH4]+@9.78	TAG 53:4; [M+NH4]+@9.78	886.786	886.787	9.78	12.6829	65546.1	68907.6	66833.2	51396	59293.9	41588.3	56679.1	N/A	N/A	35288.1	33195.9	20171.2	36721.4	30454.2	37938.3	49505.2	31539.5	100354	49767.6	45355.1	98911.3	74863.9	75752	21057.9	67316.9	39520.6	28600.9	40001	77024.6	19083.1	37856.9	27275.2	19544.4	33883.8	41687.5	20401.7	54258.6	57358.2	26579.3	26275.8	24206.3	N/A	59376.7	29810.5
TAG 53:5; [M+NH4]+@10.22	TAG 53:5; [M+NH4]+@10.22	884.77	884.771	10.22	14.3748	138946	143082	149474	147453	150672	167429	140626	154482	85336.2	98464.8	127480	96115.3	N/A	110745	131737	140004	78402	149723	110855	103237	135023	N/A	150878	105474	94497.9	125841	105532	124461	51342	68756.4	135925	56074.5	99442.3	99513.4	87615.9	57775.1	101444	104896	84914.2	69444.8	37432.8	93560.8	59262.6	126301
TAG 54:0; [M+NH4]+@11.36	TAG 54:0; [M+NH4]+@11.36	908.864	908.865	11.36	16.6211	209212	209327	89581.5	162405	184727	163299	157956	47235.5	29159.9	128654	67097.3	38602.2	66582.9	66477.5	95759.2	50466.9	62203.3	108864	160612	81685.5	66213.3	82987.5	157959	39586.5	41831.9	43297.2	70145.6	53903.6	92860.2	232090	47768.6	81436.3	79078.9	36399.7	62409	75505.5	70224.4	99644.7	133794	51267.4	165476	105909	78795.9	60413.1
TAG 54:1; [M+NH4]+@11.13	TAG 54:1; [M+NH4]+@11.13	906.848	906.85	11.13	14.4665	1.06259e+06	1.01519e+06	863355	1.00715e+06	967972	909076	770245	594795	527811	1.37047e+06	558324	399295	742801	770162	1.10151e+06	587607	867378	1.22598e+06	929666	713825	602768	800872	1.34658e+06	506265	532804	486858	750632	743795	841218	1.63712e+06	499372	757715	779641	442715	752747	696796	704876	884814	630580	566796	1.02117e+06	1.03599e+06	834892	555125
TAG 54:2; [M+NH4]+@10.92	TAG 54:2; [M+NH4]+@10.92	904.833	904.834	10.92	16.7552	3.35991e+06	2.86615e+06	2.88287e+06	2.84909e+06	2.70169e+06	2.61668e+06	2.33877e+06	2.96161e+06	3.2507e+06	4.8735e+06	2.51378e+06	1.89028e+06	3.02179e+06	2.85814e+06	4.13412e+06	2.86138e+06	3.04356e+06	3.81156e+06	2.06677e+06	2.55717e+06	2.15878e+06	2.62058e+06	4.3965e+06	2.45532e+06	2.0643e+06	2.58876e+06	2.76008e+06	3.59739e+06	2.36924e+06	2.70484e+06	2.41726e+06	2.76052e+06	3.15178e+06	2.24413e+06	3.48402e+06	2.39538e+06	2.25205e+06	2.238e+06	2.24217e+06	2.27347e+06	1.64964e+06	3.16808e+06	2.71244e+06	2.728e+06
TAG 54:3; [M+NH4]+@10.73	TAG 54:3; [M+NH4]+@10.73	902.817	902.818	10.73	22.1142	4.79372e+06	4.04793e+06	4.25026e+06	3.79912e+06	4.70195e+06	3.70179e+06	3.27953e+06	3.23863e+06	3.16044e+06	3.29129e+06	3.09857e+06	2.56985e+06	2.5083e+06	2.62855e+06	3.19468e+06	2.80746e+06	2.67433e+06	3.23952e+06	1.56544e+06	2.09914e+06	1.87748e+06	2.29344e+06	2.59778e+06	2.17424e+06	2.50659e+06	2.2777e+06	2.2101e+06	3.18508e+06	1.55525e+06	1.71366e+06	2.11043e+06	2.46357e+06	3.30634e+06	2.58264e+06	3.05957e+06	2.91151e+06	2.16689e+06	1.65252e+06	2.47179e+06	2.39974e+06	905990	2.61402e+06	1.89231e+06	2.10566e+06
TAG 54:4; [M+NH4]+@10.56	TAG 54:4; [M+NH4]+@10.56	900.802	900.803	10.56	12.2187	5.67142e+06	5.41347e+06	5.37885e+06	5.54182e+06	5.52372e+06	5.15746e+06	4.58443e+06	4.08312e+06	3.96445e+06	3.96846e+06	3.89581e+06	4.04993e+06	3.28163e+06	3.39558e+06	4.43901e+06	3.39414e+06	2.83495e+06	3.84801e+06	2.21006e+06	2.42021e+06	2.69644e+06	3.37401e+06	3.95438e+06	3.38882e+06	2.88322e+06	3.14024e+06	3.37659e+06	3.85574e+06	2.07251e+06	1.96908e+06	3.37022e+06	3.41814e+06	3.33286e+06	3.04521e+06	3.06929e+06	2.97936e+06	2.7708e+06	2.84973e+06	2.46843e+06	2.8165e+06	1.42923e+06	2.93685e+06	2.68096e+06	2.82054e+06
TAG 54:5; [M+NH4]+@10.33	TAG 54:5; [M+NH4]+@10.33	898.786	898.787	10.33	11.6556	5.45031e+06	5.35455e+06	5.1582e+06	5.00215e+06	5.4336e+06	5.07033e+06	4.63359e+06	3.95312e+06	3.32272e+06	4.1065e+06	3.70861e+06	3.80144e+06	3.05527e+06	3.75597e+06	3.72827e+06	3.43315e+06	2.64571e+06	3.5037e+06	2.60344e+06	2.49634e+06	3.74627e+06	3.29786e+06	3.69691e+06	3.17102e+06	2.87113e+06	3.24439e+06	3.3434e+06	3.84335e+06	2.08344e+06	1.3351e+06	3.42362e+06	3.5206e+06	3.53392e+06	2.7462e+06	2.65369e+06	2.75295e+06	2.68621e+06	2.78357e+06	2.04256e+06	2.71558e+06	1.13387e+06	2.71727e+06	2.31165e+06	3.22818e+06
TAG 54:5; [M+NH4]+@9.45	TAG 54:5; [M+NH4]+@9.45	898.786	898.787	9.45	24.8556	N/A	N/A	13176.4	17446.3	27255.7	21061.6	25473.2	N/A	2751.12	4139.36	N/A	7969.46	11260.4	4468.13	6759.04	6425.67	59944.8	19133.1	N/A	9207.66	17950.9	10751.7	N/A	9812.56	N/A	47639.9	3106.49	39915.2	19418.8	44016.2	N/A	4298.36	13307.5	15176.9	34704.7	N/A	11746	16137.3	23871.4	23475.5	21701.9	86311.6	54767.4	52920.7
TAG 54:6; [M+Na]+@10.11	TAG 54:6; [M+Na]+@10.11	901.726	901.727	10.11	12.8343	416843	443941	429861	388792	512169	478478	381691	311510	229767	285348	211718	319229	278073	246112	206842	245734	214202	189215	177279	145197	218155	159314	201062	210823	199223	119394	236674	230030	122089	93552.4	231073	267247	239144	206546	167263	271428	199050	254970	115211	202606	75749.6	158978	180793	231127
TAG 54:6; [M+NH4]+@10.13	TAG 54:6; [M+NH4]+@10.13	896.77	896.771	10.13	9.05176	3.85826e+06	3.91183e+06	3.70961e+06	3.65616e+06	3.91697e+06	3.5963e+06	3.32678e+06	2.88377e+06	2.03756e+06	3.36675e+06	2.80266e+06	2.87111e+06	2.7833e+06	3.13635e+06	3.39589e+06	2.82782e+06	2.23696e+06	3.57028e+06	2.62296e+06	2.12215e+06	3.22695e+06	2.88469e+06	2.97978e+06	2.8309e+06	1.79451e+06	2.22537e+06	2.62142e+06	2.96284e+06	2.24447e+06	1.00223e+06	2.52843e+06	2.35855e+06	2.9234e+06	2.15582e+06	2.11343e+06	1.78929e+06	1.8278e+06	2.26806e+06	1.13433e+06	2.13825e+06	1.02544e+06	2.23259e+06	1.85182e+06	2.4912e+06
TAG 54:7; [M+NH4]+@9.98	TAG 54:7; [M+NH4]+@9.98	894.755	894.756	9.98	10.4097	1.59748e+06	1.41871e+06	1.37437e+06	1.49343e+06	1.53572e+06	1.38956e+06	1.42756e+06	995047	640880	1.42384e+06	1.36386e+06	1.09718e+06	1.23599e+06	1.09434e+06	1.65728e+06	1.42611e+06	651739	1.85551e+06	1.3538e+06	762506	1.34835e+06	1.46498e+06	1.33447e+06	1.54448e+06	625568	1.16729e+06	976887	1.06907e+06	1.74153e+06	402765	1.0472e+06	691315	1.11913e+06	776448	833060	390336	583730	635043	408458	709235	421981	754405	747124	758309
TAG 54:8; [M+NH4]+@9.77	TAG 54:8; [M+NH4]+@9.77	892.739	892.74	9.77	11.5425	342841	335949	291366	304702	335921	296856	295514	161391	98544.7	224957	322394	206536	257331	195820	356481	305179	101580	388639	266498	152900	339243	356408	272943	374077	113264	281235	161354	155965	408560	73447.6	194074	113459	156286	149631	167870	43115	89097.9	124842	65968.3	133341	45310.4	111177	153711	94918.4
TAG 55:1; [M+NH4]+@11.26	TAG 55:1; [M+NH4]+@11.26	920.864	920.865	11.26	31.0331	45710.8	40310.3	34604.5	31312.8	N/A	31301.5	25217.2	N/A	16141.7	53963.8	N/A	N/A	43672.3	32946	58624.1	27150.9	N/A	88675.3	65920.7	N/A	29285.3	45559	N/A	28974.7	N/A	19452.9	32321.7	37069.3	84270.3	81615.6	28668.5	30596.9	27941.4	N/A	N/A	6519.21	38618.2	38374.8	38662.2	N/A	60923.7	N/A	48806.7	36553.3
TAG 55:2; [M+NH4]+@11.03	TAG 55:2; [M+NH4]+@11.03	918.848	918.85	11.03	19.7937	44178.2	35229.9	38064.6	46833.7	47985.7	55713.8	58747	N/A	55293.4	91356.5	N/A	39633.2	66224.8	58031.4	92240.3	N/A	74781.9	104486	81019.3	49165.4	44654.7	63893.4	98446.5	56244.4	37454.2	N/A	54658	73613.1	70622.2	83608.2	N/A	44215.9	63467.4	34918.9	73662.7	24277.5	51675.2	59136.2	48654.9	65464.6	43283.1	86080.5	65683.8	41365.4
TAG 55:3; [M+NH4]+@10.23	TAG 55:3; [M+NH4]+@10.23	916.833	916.834	10.23	13.6049	308001	284115	229625	308956	218471	197417	185172	212850	305462	286411	225811	191023	276048	272281	299247	307020	181145	276494	236712	243086	208363	253146	323297	223172	300346	286434	256055	290329	313079	216680	234687	185429	256050	292383	283111	253534	262121	234386	236554	196901	232542	274054	263582	258475
TAG 55:3; [M+NH4]+@10.84	TAG 55:3; [M+NH4]+@10.84	916.833	916.834	10.84	19.5748	N/A	51172.9	50283.7	55949	64087.1	55151.3	34079.4	60494.1	51922.7	79544.1	77842.1	26928.9	53958.7	55363.1	76153.7	75972.4	48070.2	87407.8	29776	43899.2	28239.6	53893.3	75787.6	50723.8	35724.1	62225	44162.3	69190	37900.3	50116.6	42548.6	44353	53237.3	39807.3	64013.9	33194.6	41559.2	N/A	42110.2	51797	18715.3	55190.3	25949.6	40499.6
TAG 55:4; [M+NH4]+@10.62	TAG 55:4; [M+NH4]+@10.62	914.817	914.818	10.62	37.6076	45000.2	45213	37787.4	44750.8	36974.8	36079.3	N/A	32261.5	26308	31966	47779.3	33577.5	30019.6	N/A	N/A	30503.5	21168.3	45219.9	18691.3	26597	28638.4	24262.9	34805.3	18847.4	14819.8	22001.5	8940.15	29300.5	29565.8	18069.4	31952.5	22947.4	22830.7	31136.6	30646.5	14251.5	33739.2	27580.4	29426	N/A	N/A	20671.5	21206.7	25903.6
TAG 55:5; [M+NH4]+@9.90	TAG 55:5; [M+NH4]+@9.90	912.802	912.803	9.9	13.1547	44324.6	57373	45314.7	53692.9	49279.5	41143.7	39174.5	33643.6	31596.5	30897.1	37436.1	33251.3	48758.6	29099.9	43312.1	45955.2	22153.5	59030.6	42206.3	29358.6	56358.7	55609	72093.3	33154.5	32908.8	49121.6	35256.7	31498.5	55794.6	35917.9	34106.1	24639.2	38051.6	40531.3	27015.6	19335.8	31345.5	25318.8	25856	27220.9	14303.8	68201.5	27420	30865.8
TAG 55:6; [M+NH4]+@9.67	TAG 55:6; [M+NH4]+@9.67	910.786	910.787	9.67	26.7992	14100.6	14949	12712.4	23524.6	17566.3	14230.5	12434	7797.95	8050.4	6364.14	N/A	9237.99	9153.69	9653.07	N/A	N/A	23235.2	18656.8	12063.7	N/A	18259.5	16913.4	N/A	12352	12393	20034.9	10685.2	20717.6	18985.9	37547.5	N/A	7678.86	7261	8888.76	18916.2	3222.98	7950.65	20575.9	26647.7	N/A	8126.02	24589.6	11030.4	59457.4
TAG 56:1; [M+NH4]+@11.37	TAG 56:1; [M+NH4]+@11.37	934.88	934.881	11.37	22.2936	182737	173704	177277	190563	174574	174654	162456	74900	52808.4	171221	70832.5	69470.5	56155.5	86447.7	159388	98239.9	89596.2	181889	132366	102213	106352	119218	205803	40372.9	58447.9	72489.2	103605	75959.2	136053	223864	51880.1	105939	112012	45114.4	124090	78237.7	71758.2	127008	108835	70504.3	190507	128136	188998	76367.8
TAG 56:2; [M+NH4]+@11.14	TAG 56:2; [M+NH4]+@11.14	932.864	932.865	11.14	14.8508	317284	311767	272125	301508	274775	273399	257549	236517	227955	540555	234936	156963	312070	262104	507775	337234	300034	450638	240162	228763	198848	264567	404200	199723	191496	247867	241580	301329	378725	439766	172910	280784	245111	156891	379104	184786	189526	211389	209859	236158	225111	320246	341299	232029
TAG 56:3; [M+NH4]+@10.96	TAG 56:3; [M+NH4]+@10.96	930.848	930.85	10.96	12.3519	307422	293138	298828	290840	299073	267228	244574	374317	435047	536533	385862	187948	324645	317165	637887	471858	294284	478120	197969	248208	220899	303001	445576	304671	233956	434328	294866	416196	269405	239260	279664	336553	288853	229351	467784	196148	195696	199641	199658	294716	151507	321852	318536	320627
TAG 56:4; [M+NH4]+@10.78	TAG 56:4; [M+NH4]+@10.78	928.833	928.834	10.78	16.7303	352879	345849	275245	262600	345183	300216	233928	293241	296561	288126	305488	187076	182686	228983	363507	288999	208415	326200	207940	211358	184917	268093	290965	200781	212773	281422	175322	291659	213597	191435	236006	200684	263082	212918	294180	166033	189599	232833	185956	226460	150331	171043	220585	171123
TAG 56:5; [M+NH4]+@10.62	TAG 56:5; [M+NH4]+@10.62	926.817	926.818	10.62	11.9141	699249	663023	608074	630043	662179	596735	559929	490828	501459	367909	481555	438938	378265	430275	621583	562925	314025	573498	513489	364592	483296	615719	454446	608849	364384	483890	381573	501978	408940	305619	607383	355345	412453	411764	486644	293467	328609	491991	294506	424856	279454	312536	333824	325611
TAG 56:6; [M+NH4]+@10.44	TAG 56:6; [M+NH4]+@10.44	924.802	924.803	10.44	10.8282	996358	1.00642e+06	927663	911630	1.02979e+06	933285	792074	784561	613585	581978	764604	709139	503788	681324	837166	777328	510846	635743	861725	562819	810045	954513	757199	963373	438656	704466	513049	713423	617848	341079	919907	464507	647834	559771	671713	373592	386633	739498	418109	612381	466662	415204	475354	428807
TAG 56:7; [M+NH4]+@10.31	TAG 56:7; [M+NH4]+@10.31	922.786	922.787	10.31	8.68249	1.18226e+06	1.17973e+06	1.16495e+06	1.03246e+06	1.16852e+06	1.05736e+06	992292	1.06954e+06	740925	850697	1.43929e+06	1.00399e+06	952814	1.21957e+06	1.65614e+06	1.49746e+06	1.18623e+06	906366	1.37215e+06	735371	1.04907e+06	1.80823e+06	1.17817e+06	1.90769e+06	529166	1.07704e+06	611744	1.36248e+06	1.31773e+06	471329	1.44845e+06	852363	1.15541e+06	845524	1.24744e+06	430049	471990	856755	499407	1.27353e+06	490497	541604	715928	575621
TAG 56:8; [M+NH4]+@10.12	TAG 56:8; [M+NH4]+@10.12	920.77	920.771	10.12	7.9307	848169	831795	791824	800582	818855	764006	787683	1.01458e+06	552138	747888	1.34507e+06	775284	840492	1.05259e+06	1.83845e+06	1.65974e+06	1.28227e+06	1.05514e+06	1.1823e+06	599477	871177	1.56394e+06	963870	2.24484e+06	368417	901393	515041	1.50257e+06	1.06657e+06	264626	1.26424e+06	578377	1.03842e+06	887593	1.07624e+06	307536	331299	600131	308813	1.22991e+06	237904	440122	587261	535309
TAG 56:9; [M+NH4]+@9.96	TAG 56:9; [M+NH4]+@9.96	918.755	918.756	9.96	7.30356	292093	273057	269844	251111	277273	236853	245940	213486	148346	195983	412383	186992	213430	239974	437795	428871	158252	277682	292927	164596	334215	383930	266364	525518	84936.4	277818	142980	217103	356999	62461.1	326367	114321	212602	185641	227785	42050.3	72266.5	122387	59212	252523	66086.4	89411.9	143533	108150
TAG 57:3; [M+NH4]+@11.09	TAG 57:3; [M+NH4]+@11.09	944.864	944.865	11.09	23.2225	26241	20187.9	16075.7	24351.5	25608.4	N/A	20717.3	39537.6	22713.1	53328.6	46983.2	N/A	30861.4	25838.2	79616	N/A	33167.9	86897.1	24943.1	N/A	21703.4	34151.8	N/A	N/A	30546.1	24355.2	36362.1	57716.7	39020.5	N/A	36289.1	25456.4	N/A	N/A	30520	21356.2	34469.5	31365.7	19456.3	37388.6	11766.5	N/A	15872.3	N/A
TAG 58:1; [M+NH4]+@11.64	TAG 58:1; [M+NH4]+@11.64	962.911	962.912	11.64	29.6035	77837.8	74367.9	68479.9	89249.5	59009.5	85616.7	76457.1	24618.7	28207	65861.3	29132.4	30663.8	26696.8	N/A	53325.9	24128.5	38177.2	87645.3	68560.6	28810.7	36578.2	26550.7	47429	15766.2	18528.3	39789.5	32560.3	24488.6	96151.1	95021.1	20782.6	47799.8	40594.5	N/A	27628.5	19242.4	35691.1	37570.4	29160	23526.3	73128.5	29199.6	62801	27607.5
TAG 58:10; [M+NH4]+@10.05	TAG 58:10; [M+NH4]+@10.05	944.77	944.771	10.05	11.9263	191048	180127	188960	182920	190690	179933	154831	167853	92954.6	111994	317160	188948	155073	192822	309599	261279	152692	144039	299386	146064	275094	313416	170000	413173	57117.4	169391	104862	166868	177769	32407.4	273967	105527	172466	149182	152299	37157.1	67043.4	164372	53585	187662	48262.4	54872.8	81021.4	80170.4
TAG 58:11; [M+NH4]+@9.83	TAG 58:11; [M+NH4]+@9.83	942.755	942.756	9.83	13.686	80060.7	73676	57644.7	62938	77945.9	69531.2	59793.2	38438.9	16398.9	25223	142445	47063.8	29228.7	44233.2	62851	71097.9	26225.9	46158.8	68234.7	34164.1	67162.6	77728.2	40979.4	113118	11031.6	52855.7	20133.9	24289.9	65599.1	20093.4	53420.3	12990.5	38818.2	24885.1	28399.8	5947.39	12258.1	29904.9	14895.7	43978.5	6245.32	8418.88	27767	18172.6
TAG 58:2; [M+NH4]+@11.39	TAG 58:2; [M+NH4]+@11.39	960.895	960.896	11.39	20.2184	188757	180711	169059	155605	163171	153001	177489	92183	65090	163251	77844.2	83726	95733	80505.6	183123	89947.8	79452.9	166856	102730	83602.3	91802.5	148978	201205	74346.8	45442.8	110867	89915.1	93781.9	203405	161935	58244.6	87208.7	80841.3	51538.5	156615	56990.8	64420	92348.9	62173.4	100310	115994	100912	208088	82656.5
TAG 58:3; [M+NH4]+@11.19	TAG 58:3; [M+NH4]+@11.19	958.88	958.881	11.19	11.0348	127698	129573	123715	121926	133673	127181	122068	84745.3	62364.9	171738	76570.1	63183.1	83553.5	64062.1	156028	115602	78455.7	170892	74771.1	66922.5	69929.7	104325	153056	63857.6	58545.1	86156.1	78907.4	91753.8	130639	90491.8	52456.1	67878.9	79016.1	39140.9	127422	53883	58850.7	67239.6	49892.6	82920.2	58986.7	88856.3	130914	64622
TAG 58:4; [M+NH4]+@11.01	TAG 58:4; [M+NH4]+@11.01	956.864	956.865	11.01	14.4844	54166.7	63350.3	56109.9	65526.2	61990.4	57100.9	56705.7	61348	66445.8	89338.5	48613.7	N/A	43386	48692.5	92314.8	70117.5	49935	92494.9	N/A	40137.2	49880.3	60947	85274.7	34509.4	48747	54671.6	45340.7	64037.5	68728	57553.9	47720.6	37318.9	43497.8	34470	73746.2	31273.5	31251.6	62165.4	28332.3	58699.2	28693.1	31984.5	67396.2	54879
TAG 58:5; [M+NH4]+@10.83	TAG 58:5; [M+NH4]+@10.83	954.848	954.85	10.83	24.4658	54844.7	48250.7	58401.1	51047.4	77126	52506.8	42796.1	85903	108316	104818	75061.1	73438.9	62435	59319.5	113786	94139.4	63229.4	131863	55147.5	72764.6	90573.5	113117	153260	66203	53917.9	73155.4	63877.8	83051.7	65911.8	84845.5	N/A	38734.5	59999.2	60298.1	129977	34297.7	67243.6	116127	47828.2	69556.1	50316.6	62545.1	66284	61959.8
TAG 58:7; [M+NH4]+@10.62	TAG 58:7; [M+NH4]+@10.62	950.817	950.818	10.62	12.9386	154097	173286	150815	156094	174191	162688	143933	158409	115212	128886	189800	193385	127852	113077	200639	180442	130707	153271	165776	124796	174079	229630	160433	259836	93726.7	190087	81608.3	141448	148161	101452	215580	107216	129817	131315	141092	58764.2	75689.6	176972	91259.1	164210	79866.6	60677.8	111268	82128.2
TAG 58:8; [M+NH4]+@10.38	TAG 58:8; [M+NH4]+@10.38	948.802	948.803	10.38	13.8644	225375	218118	194724	180795	215084	196665	171382	234195	139289	144885	307330	225333	177459	210458	319046	297968	211731	165594	216745	121722	240575	300737	184800	374645	89250.8	236894	126608	210160	190382	63016.9	338815	150230	220990	177414	221609	73364.4	87318.2	186373	95705.2	231114	67572.2	80893.8	87972	104551
TAG 58:9; [M+NH4]+@10.21	TAG 58:9; [M+NH4]+@10.21	946.786	946.787	10.21	6.1777	234841	195761	220005	208721	233257	237807	204454	237416	153598	145181	369272	279402	179243	239251	418787	353009	239830	175655	293666	144288	311874	359029	199451	453723	91948.2	214124	117755	245982	175042	65456.8	372784	153860	249244	205972	226539	58846	82423.6	194950	72286.5	281998	61529.2	73663.8	108601	100196
TAG 60:12; [M+NH4]+@9.98	TAG 60:12; [M+NH4]+@9.98	968.77	968.771	9.98	20.1612	32752.9	33095.7	36893.8	33834.3	41589.4	33817.8	25443.1	27936.7	18192.3	22582.3	103019	36101.5	33649.8	34546.6	90024.5	86057.5	42125.7	24098.9	72998.2	22093.9	44926.7	132232	32664.2	129405	3767.64	37468.3	10622.1	37693.3	114716	14577.2	80128.4	20319.1	38622.6	33305.1	38843.4	4890.15	8263.34	22038.2	9535.12	55296.4	8139.21	3760.53	20948	14710.6
TAG 60:13; [M+NH4]+@9.82	TAG 60:13; [M+NH4]+@9.82	966.755	966.756	9.82	17.6667	11350.8	13229.3	9950.42	10901.7	10153.5	10671.9	10749.6	3524.09	3170.03	5199.5	37452.2	4327.3	6073.86	7300.08	12977.5	13349.7	6646.61	2778.22	14223.3	5055.59	7491.02	13125.4	6102.93	29689.1	355.19	7556.03	3847.32	5582.83	17980.9	2783.28	15547.6	2504.3	4518.43	4879.42	5805.22	478.708	2747.05	3893.43	2884.94	13048.7	1690.15	2017.74	6089.51	2645.28
TAG 62:14; [M+NH4]+@9.91	TAG 62:14; [M+NH4]+@9.91	992.77	992.771	9.91	11.6497	5178.8	7064.98	5339.99	7908.4	5897.88	6311.17	4274.52	3251.87	2878.79	2089.23	25795.9	6652.77	5245.26	5768.35	19991.4	13751.5	5062.87	2961.83	12488.1	3571.54	10874.1	19277	5750.71	26722	1691.47	5988.78	3497.61	4072.32	9076.86	1130.54	12404.9	2843.89	3899.4	6885.53	6746.38	478.711	1398.49	4222.65	2087.66	9118.41	1111.91	581.517	6044.66	2573.68
[truncated: 35 more columns]

## Sheet: Negative_raw
Sample Name	Name	Start Mass - 1	End Mass - 1	Expected RT	RSD%	20191017_CS00000004-1	20191017_CS00000004-2	20191017_CS00000004-3	20191017_CS00000004-4	20191017_CS00000004-5	20191017_CS00000004-6	20191017_CS00000004-7	20191017_S00041674	20191017_S00041675	20191017_S00041676	20191017_S00041677	20191017_S00041678	20191017_S00041679	20191017_S00041680	20191017_S00041681	20191017_S00041682	20191017_S00041683	20191017_S00041684	20191017_S00041685	20191017_S00041686	20191017_S00041687	20191017_S00041688	20191017_S00041689	20191017_S00041690	20191017_S00041691	20191017_S00041692	20191017_S00041693	20191017_S00041694	20191017_S00041695	20191017_S00041696	20191017_S00041697	20191017_S00041698	20191017_S00041699	20191017_S00041700	20191017_S00041701	20191017_S00041702	20191017_S00041703	20191017_S00041704	20191017_S00041705	20191017_S00041706	20191017_S00041707	20191017_S00041708	20191017_S00041709	20191017_S00041710
IS Cer_ac 35:1; [M+Hac-H]-	IS Cer_ac 35:1; [M+Hac-H]-	610.539	610.544	7.16	11.6998	8.04629e+06	8.96632e+06	7.6137e+06	8.18136e+06	7.05105e+06	7.94467e+06	8.48018e+06	8.32207e+06	9.22675e+06	1.1379e+07	8.11384e+06	1.10684e+07	7.45329e+06	5.25505e+06	6.04767e+06	7.7888e+06	7.78272e+06	8.07162e+06	7.90815e+06	6.76949e+06	6.78493e+06	6.6804e+06	7.75868e+06	8.09234e+06	9.94013e+06	7.00242e+06	8.56493e+06	6.84132e+06	6.34839e+06	7.99717e+06	7.48116e+06	9.30932e+06	1.01509e+07	8.65065e+06	6.32457e+06	1.14669e+07	9.47636e+06	9.01283e+06	9.50787e+06	8.08674e+06	8.08861e+06	8.14289e+06	6.78714e+06	7.70907e+06
IS Cer_H 35:1; [M-H]-	IS Cer_H 35:1; [M-H]-	550.518	550.523	7.16	11.4529	520924	523736	512275	508852	491024	552507	535550	531959	654176	650549	504351	643083	487704	327141	385116	512486	487753	550302	484368	442070	427137	514529	487532	553367	675203	505861	549329	465687	429004	490406	474081	559406	704916	541958	422877	707803	597221	568829	599911	518107	531356	520721	461398	487698
IS DG 34:1;[M+Hac-H]-	IS DG 34:1;[M+Hac-H]-	653.534	653.539	8	13.1535	955036	1.02971e+06	876999	906344	1.14078e+06	1.06658e+06	1.04595e+06	1.9151e+06	2.56599e+06	3.25583e+06	2.11832e+06	802065	2.49131e+06	2.36502e+06	4.61519e+06	3.22758e+06	2.82197e+06	4.25314e+06	2.9275e+06	2.70892e+06	1.55302e+06	1.69041e+06	3.42799e+06	1.97789e+06	1.80026e+06	4.21709e+06	2.02803e+06	1.98765e+06	3.32758e+06	4.92628e+06	1.86506e+06	2.07608e+06	2.84366e+06	2.02561e+06	3.01166e+06	1.17366e+06	2.19439e+06	2.16157e+06	1.37968e+06	1.32018e+06	4.95586e+06	3.58825e+06	3.62683e+06	1.7022e+06
IS LysoPC 17:0; [M+Hac-H]-	IS LysoPC 17:0; [M+Hac-H]-	568.359	568.364	1.95	11.9446	472616	480323	481058	483679	477306	483726	459624	1.03965e+06	850925	1.15382e+06	835137	1.18306e+06	833694	575697	740062	875058	799694	877435	986350	921781	856090	692057	901464	927456	952332	787138	950139	642418	763674	787454	700911	911190	1.029e+06	853992	850742	967787	833792	1.06366e+06	1.06372e+06	924386	1.02349e+06	879562	655621	758370
IS MG 17:0;[M+Hac-H]-	IS MG 17:0;[M+Hac-H]-	403.304	403.309	3.2	10.4176	588021	567252	579484	541852	584022	581987	633552	1.1239e+06	991579	1.63035e+06	992733	1.41931e+06	932281	621395	856978	1.04463e+06	947409	1.08661e+06	1.06653e+06	1.15623e+06	983484	1.03544e+06	1.0772e+06	1.18219e+06	1.29519e+06	1.06464e+06	1.13827e+06	875608	881482	1.18822e+06	837966	1.20067e+06	1.31621e+06	1.04597e+06	1.20875e+06	1.37319e+06	1.13765e+06	1.34105e+06	1.12376e+06	1.17356e+06	1.12155e+06	1.15497e+06	815970	1.05705e+06
IS PC 34:0;[M-Ac-H]-	IS PC 34:0;[M-Ac-H]-	820.605	820.61	7.4	7.96054	358429	380415	326980	324350	295483	337496	331792	391629	366258	445851	344509	465161	368168	290487	383117	323061	329287	414514	359627	314550	360029	299834	371693	343937	408955	390726	398060	301570	393501	388697	357211	427202	519323	348774	327822	445214	412991	396539	404050	340921	464226	375323	370244	318309
IS PE 34:0 ;[M-H]-	IS PE 34:0 ;[M-H]-	718.537	718.542	7.3	9.61737	1.3572e+06	1.24225e+06	1.3366e+06	1.08777e+06	1.28118e+06	1.19745e+06	1.14323e+06	1.5428e+06	1.66427e+06	2.11311e+06	2.0693e+06	1.81081e+06	1.64877e+06	1.01256e+06	1.02611e+06	1.81604e+06	1.74228e+06	1.32147e+06	1.58727e+06	1.19687e+06	1.40381e+06	1.12962e+06	1.36308e+06	1.58015e+06	1.91732e+06	1.08307e+06	1.55408e+06	1.30948e+06	1.34377e+06	1.45319e+06	1.12953e+06	1.63295e+06	1.98924e+06	1.71953e+06	1.22115e+06	1.78885e+06	1.52019e+06	1.48768e+06	1.36925e+06	1.57447e+06	1.2052e+06	1.08973e+06	1.42657e+06	1.20832e+06
IS PG 34:0 ;[M-H]-	IS PG 34:0 ;[M-H]-	749.531	749.536	6.3	8.34634	988737	1.3002e+06	1.46114e+06	1.39521e+06	1.30137e+06	1.15759e+06	1.25511e+06	1.05707e+06	1.48142e+06	1.77568e+06	1.32957e+06	1.92303e+06	1.23482e+06	829595	909624	1.13756e+06	1.10809e+06	1.37817e+06	1.48163e+06	1.099e+06	1.60525e+06	1.52081e+06	1.03667e+06	1.57151e+06	1.45347e+06	1.48147e+06	1.58382e+06	1.01388e+06	1.05941e+06	1.32343e+06	1.28008e+06	1.75881e+06	1.90236e+06	1.57816e+06	1.44789e+06	1.81177e+06	1.50986e+06	1.3009e+06	1.86648e+06	1.08284e+06	1.29319e+06	1.05932e+06	768267	962525
IS PI 37:4 ;[M-H]-	IS PI 37:4 ;[M-H]-	871.532	871.537	5.57	27.1643	24786.1	25706.2	25599.7	35436.8	26178.9	30843.3	24226.2	26314.6	30248.3	39523.8	31618.3	34398.8	29730.1	23205	24578.3	22376.1	25422.1	34083.7	27194.7	35135.4	47825.7	28592.2	33044.9	53073.5	29816.2	26965.7	27060.1	24787.8	35834.8	22051.6	42392.1	35723.3	37100.1	41923.9	37797.9	30272.1	28121.2	21619.7	34522.5	20615.5	17399.9	14611.7	15262.5	12782.2
IS SM 35:1; [M+Hac-H]-	IS SM 35:1; [M+Hac-H]-	775.594	775.599	6.2	17.749	162050	177457	188031	151709	160024	169003	173019	239748	197205	244995	219568	340186	211527	123573	191797	196670	171792	240917	272169	199037	197981	197554	202609	229112	240586	187054	235949	165678	186219	192488	200452	260092	302103	280246	197484	269496	212799	244284	266274	299665	213770	241516	157602	215812
FFA(16:0);[M-H]-@2.3	FFA(16:0);[M-H]-@2.3	255.228	255.238	2.3	6.58048	2.24293e+07	2.22037e+07	2.19603e+07	2.46749e+07	2.17043e+07	2.2128e+07	2.06251e+07	2.51251e+07	4.44613e+07	1.65053e+07	2.64719e+07	1.1971e+07	2.19674e+07	2.8954e+07	5.00545e+07	3.3317e+07	3.57441e+07	3.56111e+07	2.98863e+07	1.95628e+07	2.64622e+07	1.9583e+07	2.87743e+07	2.26595e+07	2.33586e+07	3.92102e+07	2.32326e+07	2.48516e+07	3.56467e+07	2.95367e+07	3.64842e+07	2.15053e+07	3.18135e+07	2.12219e+07	2.32976e+07	1.26042e+07	3.01199e+07	1.62817e+07	2.6671e+07	1.77286e+07	4.32036e+07	3.3343e+07	4.14805e+07	1.91144e+07
FFA(18:0);[M-H]-@3.27	FFA(18:0);[M-H]-@3.27	283.259	283.269	3.27	8.5284	2.16813e+07	2.1678e+07	2.13622e+07	2.08758e+07	2.14148e+07	2.25615e+07	1.94015e+07	8.88408e+06	1.67257e+07	7.47776e+06	1.12363e+07	6.1853e+06	9.39217e+06	1.0205e+07	1.5333e+07	1.19065e+07	1.33908e+07	1.34252e+07	9.83238e+06	8.13539e+06	1.3411e+07	7.92339e+06	1.58248e+07	8.21435e+06	9.38536e+06	1.04099e+07	9.12218e+06	1.14354e+07	1.32884e+07	1.12984e+07	1.87247e+07	8.01212e+06	1.15391e+07	9.45403e+06	6.67145e+06	5.72104e+06	1.34365e+07	7.60138e+06	1.37639e+07	7.47091e+06	1.28676e+07	1.21502e+07	1.57895e+07	6.53806e+06
FFA(18:1);[M-H]-@2.5	FFA(18:1);[M-H]-@2.5	281.244	281.254	2.5	4.35113	1.88069e+07	1.76368e+07	1.90428e+07	1.71561e+07	1.82079e+07	1.77347e+07	1.77465e+07	2.73239e+07	7.33693e+07	1.27811e+07	3.9897e+07	7.54891e+06	2.67722e+07	3.19791e+07	5.4674e+07	3.38197e+07	3.81664e+07	3.99773e+07	2.67282e+07	1.69816e+07	3.27527e+07	2.12573e+07	3.37673e+07	2.19793e+07	2.49884e+07	4.44442e+07	2.34438e+07	3.45764e+07	3.69099e+07	2.32584e+07	4.99889e+07	1.58398e+07	3.29236e+07	2.36086e+07	1.93427e+07	5.75064e+06	3.56732e+07	9.98894e+06	2.46065e+07	1.6796e+07	3.19658e+07	2.94321e+07	4.44488e+07	1.75125e+07
FFA(18:2);[M-H]-@1.92	FFA(18:2);[M-H]-@1.92	279.228	279.238	1.92	4.7461	1.33974e+07	1.28014e+07	1.34213e+07	1.24713e+07	1.2636e+07	1.31355e+07	1.26508e+07	1.86766e+07	4.47956e+07	8.12753e+06	2.84844e+07	5.89545e+06	1.73519e+07	2.16358e+07	3.51808e+07	2.31356e+07	2.66614e+07	2.86532e+07	1.60535e+07	1.09762e+07	2.53582e+07	1.51906e+07	2.18433e+07	1.44784e+07	1.68668e+07	3.05836e+07	1.79439e+07	2.35039e+07	2.28461e+07	1.15725e+07	2.98038e+07	1.35897e+07	2.19501e+07	1.55746e+07	1.31546e+07	4.57656e+06	2.4224e+07	7.99466e+06	1.37083e+07	1.12728e+07	1.69339e+07	1.98996e+07	3.32273e+07	1.28178e+07
FFA(20:0);[M-H]-@4.3	FFA(20:0);[M-H]-@4.3	311.291	311.3	4.3	6.8922	739710	699270	785179	799403	702590	706944	730969	282382	478822	305798	395723	309456	329744	398139	510187	307515	438241	535183	336778	340499	598530	266929	391939	253853	269844	456402	343723	344607	385228	323082	427474	371548	438655	263045	282861	221431	359380	335852	491006	304750	507997	465315	537478	219077
FFA(20:1);[M-H]-@3.45	FFA(20:1);[M-H]-@3.45	309.275	309.285	3.45	5.13845	438703	464131	471987	445288	416999	442352	426042	838296	3.19978e+06	417194	1.57469e+06	223406	990466	1.03578e+06	2.16163e+06	1.25068e+06	1.83853e+06	1.30763e+06	729069	492953	990876	596382	991529	525694	614839	1.98241e+06	645048	1.25503e+06	1.06129e+06	929629	1.75463e+06	513019	1.00077e+06	709921	752297	169912	965179	282369	783503	633301	1.16951e+06	911986	1.58889e+06	596366
FFA(20:2);[M-H]-@2.82	FFA(20:2);[M-H]-@2.82	307.259	307.269	2.82	6.06572	308203	345442	311851	365964	329447	320663	314311	728506	1.48438e+06	312579	1.24307e+06	163370	618915	685519	1.60237e+06	835605	1.40445e+06	1.19951e+06	573376	380356	667349	537337	841583	474452	521285	1.57264e+06	562044	966825	1.03435e+06	666638	1.48505e+06	314311	768506	633723	531404	154481	777008	309801	378644	398697	748749	644524	986042	482528
FFA(20:4) Arachidonic acid;[M-H]-@1.85	FFA(20:4) Arachidonic acid;[M-H]-@1.85	303.228	303.238	1.85	5.31371	1.91344e+06	1.79015e+06	1.82327e+06	1.73001e+06	1.72388e+06	1.81985e+06	1.76163e+06	1.19633e+06	937013	669523	1.00023e+06	552038	813677	773446	2.45928e+06	1.20323e+06	2.09312e+06	1.59251e+06	1.29756e+06	680183	1.93025e+06	943354	1.41877e+06	1.16421e+06	320022	1.57667e+06	530747	806921	1.07587e+06	1.11685e+06	2.08168e+06	388618	759402	1.08882e+06	1.24431e+06	645540	701819	1.28339e+06	678438	601538	1.84444e+06	833816	958356	1.39871e+06
FFA(22:0);[M-H]-@5.29	FFA(22:0);[M-H]-@5.29	339.322	339.332	5.29	9.03253	326986	330340	346405	310446	346948	347633	317313	102494	128003	116647	137242	193839	125961	132883	127467	110416	108742	165859	155228	173254	183842	124442	155673	95607.5	124493	165230	120207	104778	126651	98714.4	129870	155551	149158	88003.3	93343.5	102330	153121	151203	199606	110085	183098	168857	172216	84790
FFA(22:1);[M-H]-@4.43	FFA(22:1);[M-H]-@4.43	337.306	337.316	4.43	5.69613	116492	109333	63675	109594	99410	114875	103706	165533	405311	127440	250944	115819	150917	209782	367427	189366	268776	269076	148883	131086	177938	115176	187935	129860	124013	333690	135676	202853	181562	153765	283140	147676	204831	156909	183904	64718.2	173463	88714.3	157453	157617	191562	187270	395451	86471.3
FFA(22:2);[M-H]-@3.76	FFA(22:2);[M-H]-@3.76	335.291	335.3	3.76	9.36483	30118.8	32805.2	38768.5	24783.9	32721	35208.9	26029.4	61049.5	158314	38259	130667	23809.5	54308.7	87118.6	142254	71618.3	155576	127053	69010.3	55415.2	71990.1	43861.3	86819.9	31572.9	54995.6	154612	61895.2	81957.7	97933.9	65168.2	128621	46795.4	88290.2	60869.6	64493.8	20220.8	75238.3	34409.6	43386.4	46749.5	98355.1	75641.5	100593	37642
FFA(22:3);[M-H]-@3.18	FFA(22:3);[M-H]-@3.18	333.275	333.285	3.18	10.7025	38265.7	30516.2	34113.8	31693	39778	31320.5	35579.4	76615.7	139096	36619.3	91230.7	20999.8	53378.9	87927.2	177452	72022	114946	137305	63988.1	41375.7	61554.6	50731.6	84278.2	41215.7	48053.6	137845	68721.9	59087.3	108892	113698	130200	42761.2	73550.3	66562.8	70076	24632.7	58623.4	29165	38304.5	34881.5	109558	70058.4	83591	47744.5
FFA(24:0);[M-H]-@6.21	FFA(24:0);[M-H]-@6.21	367.353	367.363	6.21	11.8662	117944	110708	112621	89682.6	126606	107486	95425.7	56696.6	57070.3	54628.8	67640.9	96824.6	53875.1	62499.2	42937.8	44728.4	35135.4	66379	59746	51322.3	85283.6	42377.1	57535.1	28208.2	68902.4	67831.9	60632.2	55660.4	52550.6	85425.9	30185.3	66173.5	66010.7	N/A	35011.3	56137.8	77733.7	60575.8	89472.6	51119.3	61417.6	147997	69216.3	31739.8
FFA(24:1);[M-H]-@5.36	FFA(24:1);[M-H]-@5.36	365.337	365.348	5.36	7.60909	172508	167521	172482	148675	169086	144644	175329	267087	414200	239912	323078	258053	213256	297579	370812	270409	311418	375004	308743	240429	268538	208784	326769	192740	200075	348437	285673	283909	326138	196130	290425	217933	338231	181989	271788	143348	252047	221297	203626	205450	301063	267324	372892	173182
FFA(24:2);[M-H]-@4.7	FFA(24:2);[M-H]-@4.7	363.322	363.332	4.7	6.62927	42459.9	38810.1	43403.6	44110.3	41089.6	42707	42358.2	104136	176724	89630.5	136677	63587.8	90410.5	134213	202652	102939	171987	185568	140025	99348.7	156614	91218.9	123907	79905.7	76370.2	177729	91956.6	129103	134778	62196.2	154839	103979	154462	103937	116975	48116.4	131436	91072	84873.4	89950.7	143154	123605	141354	75341.9
FFA(24:3);[M-H]-@4.07	FFA(24:3);[M-H]-@4.07	361.306	361.316	4.07	16.7907	7564.12	9782.33	9880.12	8047.38	8427.11	6977.18	13039.1	20376.4	43887	18587.3	21776	12685.9	13124.8	25672.6	41071	21586.7	24585	33556.5	21068.2	22322.5	19216.2	16918.3	22937	12329.2	12031.7	37085.9	19722	14397.9	25352.3	24310.2	26165.5	19556.3	20360.2	15309.3	18242.4	12312.9	17917.7	17554.5	22457.2	12811.1	31874.1	19429.6	21568.6	14436.4
Cer-AS d34:1; [M+Hac-H]-@6.61	Cer-AS d34:1; [M+Hac-H]-@6.61	612.518	612.523	6.61	40.3945	5684.71	6140.43	6112.22	4757.93	4663.45	6538.21	9256.58	4147.26	3719.41	3056.84	3874.77	3163.59	2669.64	3021.48	2354.15	3378.89	2633.58	4305.01	7944.99	6493.32	1593.22	3754.47	2774.45	2538.76	4413.87	5607.14	3340.15	3721.91	4080.34	N/A	8933.74	2320.29	4813.54	3862.43	N/A	2129.96	3154.68	2282.19	4426.31	5006.92	5319.34	3307.9	2386.79	2813.13
Cer-AS d41:1; [M-H]-@8.48	Cer-AS d41:1; [M-H]-@8.48	650.607	650.612	8.48	18.7762	15443.6	12567.2	14460.3	13185	14154.6	9209.4	9853.97	14044	13135.7	19170.6	9177.36	11457.1	11954.1	15034.7	34120.1	7083.98	12294.8	43355	19207.3	30110.7	18040.6	13793.4	26620.2	24007.1	7975.85	25770.3	18135.2	7866.24	19031.1	24269.7	29660.1	16374	26865.3	21851.9	12088.5	9340	17972.6	23637.5	15074.3	9085.06	23621.8	13494.3	19744.4	14617.2
Cer-EODS d49:2; [M+Hac-H]-@9.54	Cer-EODS d49:2; [M+Hac-H]-@9.54	834.717	834.722	9.54	38.893	4546.48	2039.22	2904.05	1189.44	741.466	253.67	2473.61	14968.1	12082.5	3246.72	9663.48	7983.29	12109.7	10499.3	20667.8	11774.2	8361.23	5235.32	9991.74	5689.39	7681.67	10053.7	10865.9	5433.27	10012.9	4087.32	9680.46	6016.17	13678.2	N/A	12497.1	9406.64	7689.32	15740.7	11570.4	9777.62	6233.23	10690	4603.21	6007.86	10478.2	6582.41	10561	5219.37
Cer-EODS d51:0; [M-H]-@7.24	Cer-EODS d51:0; [M-H]-@7.24	806.758	806.763	7.24	15.3089	13721.4	9608.31	16083.1	14388.9	9102.02	10116.1	11217	9520.74	16717.9	7017.28	10837.8	10750.6	12201.3	10054.4	5980.83	12330.3	9325.74	6414.41	15415.4	9714.47	8463.95	9892.98	6352.28	14307.7	7669.12	8454.02	8591.4	8853.66	7076.54	10125.8	9205.5	8933.72	11718.1	8687.03	8119.41	12505	10597.5	11838.1	15844.7	7425.04	4867.37	11863.8	6690.17	12355.4
Cer-EODS d52:2; [M+Hac-H]-@9.36	Cer-EODS d52:2; [M+Hac-H]-@9.36	876.764	876.769	9.36	59.5294	1707.8	869.404	3823.99	1590.99	2037.5	869.558	2530.91	5880.63	3967.92	7108.2	8805.43	6094.32	8067.54	7811.62	18757.1	20502.8	9569.71	9642.35	7405.04	8747.98	13765.4	8156.02	8588.33	3504.47	5172.32	12728.8	3256.17	6247.75	6103.28	5454.74	8397.73	7469.25	9343.22	10104.8	7264.42	4071.92	2982.38	10954.5	3598.39	7536.2	8081.04	11205.9	11804.7	2927.65
Cer-EODS d52:3; [M+Hac-H]-@9.22	Cer-EODS d52:3; [M+Hac-H]-@9.22	874.748	874.753	9.22	45.995	2295.41	503.29	2089.32	3231.25	1368.81	3252.88	2461.28	N/A	3564.36	3826.79	7698.08	2333.05	4614.79	6072.2	7099.06	15683.6	5996.77	5949.02	4762.64	8577.13	9058.55	2927.06	2450.8	3237.1	1943.3	N/A	7123.74	2853.27	1941.71	3653.73	4631.7	6643.93	8263.05	2085.91	4889.1	4453.18	1329.75	8245.26	1988.4	2309.96	N/A	5534.31	2264.83	3148.58
Cer-EODS d54:2; [M+Hac-H]-@9.65	Cer-EODS d54:2; [M+Hac-H]-@9.65	904.795	904.8	9.65	23.1898	979.958	1894.35	1429.8	2274.16	2080.16	2207.44	1944.4	5921.37	9103.27	4400.28	2821.91	7779.74	6192.49	7394.89	12738.7	15722.1	9069.9	7313.71	7507.11	11781	5782.56	1887.49	9075.73	2606.36	2169.35	10100.5	7087.7	5728.18	4441.03	1407	9800.67	4041.57	8250.72	11053.3	7593.8	2786.72	3532.51	10813.5	5385.32	4477.58	8910.07	6059.47	6490.76	7388.02
Cer-EODS d55:2; [M-H]-@9.50	Cer-EODS d55:2; [M-H]-@9.50	858.789	858.794	9.5	54.7637	600.007	3113.24	984.031	1045.12	2520.24	512.45	2420.37	7245.51	8171.11	5871.36	6389.42	5118.67	2690.74	5608.66	11247.6	10252.6	4282.68	6026.94	4588.59	6750.52	4868.53	11198.6	7400.79	2504.76	5531.6	6069.8	4453.36	11644.3	5685.3	4746.22	4998.48	5579.99	4461.34	6042.67	7623.23	1776.7	3384.81	6862.19	2052.04	1837.31	3997.66	4797.42	6231.53	3400.29
Cer-EODS d56:2; [M+Hac-H]-@9.91	Cer-EODS d56:2; [M+Hac-H]-@9.91	932.826	932.831	9.91	28.3553	2607.46	1277.35	1871.18	2076.68	2259.23	649.582	1016.7	2540.76	1945.75	3148.61	4142.17	2721.46	2440.03	4975.09	8308.19	3087.44	8296.91	5769.88	2779.62	8302.42	7446.01	2606.69	3515.02	3094.84	3938.77	N/A	4947.09	7027.47	1387.53	3367.28	4456.43	2485.01	5534.99	2421.88	4567.05	1296.06	5817.64	3620.39	4445.48	5614.8	6424.88	6061.49	3549.26	3086.17
Cer-EODS d57:0; [M-H]-@8.79	Cer-EODS d57:0; [M-H]-@8.79	890.852	890.857	8.79	25.5901	4168.85	6364.44	4870.8	3817.86	5105.18	7617.85	4267.66	11101.4	10002.3	4536.99	6986.62	5836.16	7490	9162.8	15926.4	13207.6	9873.68	6332.56	10102.5	7638.45	7398.39	6640.08	11578	7298.89	6535.07	11121.4	7601.23	9485.86	6231.11	10759.3	12275.5	6973.44	11583.6	18149.2	8637.61	5243.96	5464.39	8411.32	15242.5	7063.57	13283.9	11995.3	15333.7	9005.55
Cer-EODS d57:2; [M+Hac-H]-@10.58	Cer-EODS d57:2; [M+Hac-H]-@10.58	946.842	946.847	10.58	55.6858	832.408	2155.59	379.866	2970.74	2167.87	1924.57	3365.45	5523.36	5649.73	1119.19	6076.4	6541.21	965.336	4392.76	N/A	1558.25	344.151	1036.28	1747.3	4775.87	1835.61	1998.54	5432.59	1321.8	3566.81	1558.72	1857.67	5186.34	6575.05	3612.19	3054.02	3400.39	4062.39	2798.95	6073.7	5731.48	2438.08	4959.48	5602.32	3052.04	2290.83	5610.84	5760.76	4704.96
Cer-EODS d57:3; [M+Hac-H]-@10.36	Cer-EODS d57:3; [M+Hac-H]-@10.36	944.826	944.831	10.36	61.4253	1731.69	3624.63	1663.99	1923.77	807.663	1605.64	1288.52	2674.09	1438.19	2419.36	3994.85	5904.92	1070.45	7082.68	2995.07	3865.47	10217.2	1457.76	2974.79	3951.78	3234.42	1140.18	3577.3	4700.71	3439.03	5358.3	1702.53	1930.81	2786.33	2931.61	3346.7	5781.89	2550.7	4524.97	3178.48	5460.35	5334.1	2155.98	6027.71	9688.51	4114.46	3838.61	3419.88	1444.84
Cer-EODS d58:0; [M-H]-@9.02	Cer-EODS d58:0; [M-H]-@9.02	904.868	904.873	9.02	24.1608	15452.2	11361.8	7493.49	15973.6	15478	11649.4	8103.99	17338.4	12714.7	7592.43	9555.09	9916.44	7159.88	19470.9	14665.6	13580.8	23751.2	17697.8	23297.1	17781.5	14334.9	5712.8	15917.6	10616.6	12131.8	24618.5	14218.8	17243.4	22868.8	21604.9	20042.2	12972.7	14538	15396.9	21763.1	6696.08	17181.7	21741.6	22186.7	18265	20919.3	21936	19114.4	27428.1
Cer-EODS d58:2; [M+Hac-H]-@10.14	Cer-EODS d58:2; [M+Hac-H]-@10.14	960.858	960.863	10.14	57.1266	5043.97	2701.42	6179.37	5034.95	3999.69	4104.59	2762.7	3728.19	7327.49	6578.63	5702.17	7528.67	7071.88	8371.61	9634.22	3850.6	8606.23	5894.55	7812.71	10225.5	9920.51	3603	5521.91	4113.42	6511.7	8099	7819.05	8894.79	5613.12	3426.53	10776.9	8921.75	6674.75	7266.85	4119.84	4230.66	7949.72	6031.49	9643.24	7081.87	10727.9	5864.9	10384.1	5065.96
Cer-EODS d60:0; [M-H]-@9.00	Cer-EODS d60:0; [M-H]-@9.00	932.899	932.904	9	24.9572	6412.87	5591.14	6884.08	7165.78	10821.6	4567.65	5789.97	4547.86	9103.32	5650.46	11555.7	8226.57	8759.64	12118.7	13783.5	10474.3	14139.1	10926.4	10379.1	8516.48	9483.38	3397.7	12431.7	9396.87	6063.74	16408.4	5644.95	8675.26	5419.95	7952.57	11069	8857.75	12345.3	10295.5	13093.1	3801.28	5812.04	9428.43	7884.76	7009.47	6357.7	12693.3	15500.7	7263.11
Cer-EODS d60:2; [M+Hac-H]-@10.42	Cer-EODS d60:2; [M+Hac-H]-@10.42	988.889	988.894	10.42	51.4008	1728.78	2321.62	5502.58	1314.46	2029.58	2730.71	4017.47	7046.76	1360.18	1095.62	4561.22	7312.94	3204.57	3770.28	2438.79	2079.39	6865	2275.55	3937.19	4246.68	4586.48	784.228	3282.05	1988.18	3776.79	5137.51	5053.81	3131.2	3364.54	2214.25	4041.89	6703.51	7078.74	5739.49	4067.55	4081.56	4126.17	2808.36	5063.1	3590.39	4491.08	4358.77	3864.17	1376.45
Cer-EOS d47:4; [M-H]-@7.09	Cer-EOS d47:4; [M-H]-@7.09	742.633	742.638	7.09	57.7519	N/A	1109.37	N/A	2562.67	902.198	3475.77	1087.05	1588.14	694.767	1510.75	3911.77	1422.15	1734.05	2139.28	2380.67	2722.52	808.962	1117.68	307.09	1275.57	6385.08	544.863	2698.82	1073.08	1507.41	N/A	2233.46	1303.46	3105.58	N/A	117.948	2064	1328.73	1808.2	2161.44	694.277	497.532	1948.77	N/A	1096.57	2036.51	672.379	N/A	2030.93
Cer-EOS d49:1; [M+Hac-H]-@9.67	Cer-EOS d49:1; [M+Hac-H]-@9.67	836.732	836.737	9.67	23.519	320.396	3642.13	2103.04	3293.79	2570.27	2947.97	1960.6	6774.3	13113.6	8524.55	7827.17	5346.98	8573.63	11171.6	15867.7	12530.6	10578.6	11609.7	7260.68	15929.2	8862.68	16474.2	8051.55	5273.23	5912.88	7683.17	9694.72	12472.6	12651	5249.46	10921	8352.23	13333.6	16658.8	10920.3	8644.16	6525.6	15135.5	1503.79	7098.4	15069.9	7383.36	13411.4	5384.18
Cer-EOS d51:2; [M+Hac-H]-@9.71	Cer-EOS d51:2; [M+Hac-H]-@9.71	862.748	862.753	9.71	34.6905	1285.71	544.08	562.177	2849.17	1764.78	338.699	2537.4	8327.44	6865.74	8511.84	3811.14	2718.94	6272.55	12018	12352.1	7004.75	14403.6	9510.64	12838	5327.25	6771.25	7252.69	4777.62	9171.19	6397.3	5540.58	9236.43	9797.58	10618.2	7560.03	13060.3	7196.07	6094.47	14429.9	11872.5	7396.91	5478.2	7264.88	10305.8	6060.95	10488.8	6862.09	6438	7513.26
Cer-EOS d57:2; [M+Hac-H]-@10.58	Cer-EOS d57:2; [M+Hac-H]-@10.58	946.842	946.847	10.58	55.6858	832.408	2155.59	379.866	2970.74	2167.87	1924.57	3365.45	5523.36	5649.73	1119.19	6076.4	6541.21	965.336	4392.76	N/A	1558.25	344.151	1036.28	1747.3	4775.87	1835.61	1998.54	5432.59	1321.8	3566.81	1558.72	1857.67	5186.34	6575.05	3612.19	3054.02	3400.39	4062.39	2798.95	6073.7	5731.48	2438.08	4959.48	5602.32	3052.04	2290.83	5610.84	5760.76	4704.96
Cer-EOS d60:3; [M+Hac-H]-@10.19	Cer-EOS d60:3; [M+Hac-H]-@10.19	986.873	986.878	10.19	41.0034	3227.03	2333.94	6473.1	3469.3	4272.06	2570.82	2573.43	3842.55	4183.99	6387.47	2560.83	6615.27	6374.12	11208	10964.1	4676.14	10391.2	7117.44	4072.19	5345.16	5796.74	2265.04	8806.77	4680.96	1821.99	9643.8	7211.13	2632.03	3589.05	1859.63	9348.19	4890.95	8719.9	8914.14	11661	4167.33	7554.34	10270.3	10659	6515.68	8388.89	7419.28	11931.4	2856.85
Cer-NDS d34:0; [M+Hac-H]-@7.14	Cer-NDS d34:0; [M+Hac-H]-@7.14	598.539	598.544	7.14	17.4323	66968.3	45301.1	50471.7	44605	59909.2	56337.7	55436.7	49608.5	80568.2	71056.1	58260.1	67266.6	54062.5	78557	73341.5	72841.5	81883.3	46560.6	91522.2	106269	83198.8	65987.1	96048	60378.7	51038	49050.3	63659.7	66610.4	53009	72685.3	106695	78282.4	77994.2	83560.1	40811.6	39216.8	46294.7	72224.9	54256	40901.4	69053.9	115502	65381.9	74435.4
Cer-NDS d34:0; [M-H]-@7.15	Cer-NDS d34:0; [M-H]-@7.15	538.518	538.523	7.15	30.1296	3866.91	3523.53	3493.81	3559.29	7570.05	3799.81	4110.8	963.925	8165.32	8103.23	7580.04	1039.72	4973.28	6446.15	2604.83	5545.1	7824.37	1708.96	9263.92	4613.24	2025.32	5195.22	3772.65	4504.09	4094.59	1617.96	4221.85	3020.47	6267.07	3349.92	4614.18	3080.91	4953.55	6202.7	4782.41	5468.34	3295.05	6567.38	1940.06	5877.1	5165.19	11479.9	4129.21	5680.86
Cer-NDS d36:0; [M+Hac-H]-@7.71	Cer-NDS d36:0; [M+Hac-H]-@7.71	626.57	626.575	7.71	12.8018	39207	30197.5	38303	28619.2	35935	46754.3	43608.2	61342.2	126705	99624.9	67233.7	67546.8	91745.4	128966	160473	144871	90926.1	83401.9	142236	177393	60356.1	128008	189865	57907.1	55219	54876.4	62169.9	97551.2	80007.3	104765	249983	96335.4	148179	121161	61544.2	70346.4	60204.7	125790	60613	65820.2	131526	171546	81642.4	86441.5
Cer-NDS d36:0; [M-H]-@7.74	Cer-NDS d36:0; [M-H]-@7.74	566.549	566.554	7.74	20.3051	4343.41	1602.25	3008.02	4811.37	6381.02	4567.68	1902.01	7429.41	7098.63	9690.94	8019.8	5657.53	3571.56	8242.14	10408.3	6462.92	9492.2	9421.65	10503.7	9192.45	7116.56	8568.96	10732.6	3654.73	4463.59	3670.03	7783.24	3709.36	4613.93	5856.67	17831.1	8393.17	11072.7	9099.56	2229.5	3894.81	3523.05	12055.1	3865.55	6058.57	6959.15	12902.8	2726.83	7166.13
Cer-NDS d38:0; [M-H]-@8.26	Cer-NDS d38:0; [M-H]-@8.26	594.581	594.586	8.26	51.5569	2414.92	2988.47	2601.12	3349.51	5138.34	5036.45	5541.09	4038.67	5731.85	5551.54	3878.55	4792.06	3747.3	7796.39	9735.38	5077.6	4447.55	5275.95	7759.99	10633.4	10314.4	5983.46	14626.8	3681.26	6026.03	4941.35	3582.33	4421.54	10238.9	5060.53	11852.5	4771.3	11017.9	3758.71	4689.67	4027.08	3355.04	5961.74	4877.08	3005.53	6726.56	10391.1	10022.5	5808.18
Cer-NDS d40:0; [M-H]-@8.72	Cer-NDS d40:0; [M-H]-@8.72	622.612	622.617	8.72	15.2768	14031.5	14313.4	12110.1	11686.1	11214.8	9152.5	14610.4	12318.6	17919	13610.5	13951.2	13682.4	19834.5	21643	30344	18125	10370.1	14479.7	23760.2	30113.1	15860.1	18823.3	36841.5	14000	12547.7	18880.2	15328.3	14858.2	16326.7	26453.2	26447.6	13980.6	26258.1	23813.8	13716.6	7372.12	9055.56	23394	22578.6	10766.7	26364	40028.4	21966	20907.1
Cer-NDS d41:0; [M-H]-@8.94	Cer-NDS d41:0; [M-H]-@8.94	636.628	636.633	8.94	24.2801	5349.88	15289	8830.57	6615.73	7379.4	8121.74	10923.2	10587.4	13872.7	10660	8353.31	11495.7	19710.8	18542.7	26456.1	14135.2	10160.8	18717.9	17651.6	25130.7	11479.2	14854.6	29021.3	13787.6	9262.94	18228.4	8903.72	8291.58	17603.4	10121.5	21598.9	9420.42	22169.4	14895.6	13719.2	8895.11	6042.39	16890.6	19454	8369.86	24609	26608.6	15940.7	18005.8
Cer-NDS d42:0; [M+Hac-H]-@9.11	Cer-NDS d42:0; [M+Hac-H]-@9.11	710.664	710.669	9.11	15.8776	682230	714641	633690	654700	648659	649954	607259	577693	783353	668942	693512	628898	833133	1.04604e+06	1.83543e+06	1.22332e+06	722133	1.03133e+06	965996	1.64511e+06	1.19206e+06	890472	1.57667e+06	735873	454303	1.38207e+06	814784	826719	1.4148e+06	1.28337e+06	1.43939e+06	728308	1.44594e+06	1.15006e+06	843565	469826	558938	926572	977417	581748	1.58216e+06	1.99028e+06	1.38496e+06	1.05808e+06
Cer-NDS d42:0; [M-H]-@9.15	Cer-NDS d42:0; [M-H]-@9.15	650.643	650.648	9.15	25.5546	15661.2	17255.2	26821.3	19252.2	19867.7	24258	20496.4	16346.5	22539.2	24903.7	20887.5	20250.7	25293.5	37774.4	51084.8	31712.4	25146.5	30913.6	28379.2	40674.7	37986.6	26950.8	45199.3	26649.8	12710.3	38138.6	27644.7	30347.9	34351.2	33342.6	35140.6	18303	29862.9	31169.3	26277.6	14054.6	19196.3	23988.5	28794.6	20277.2	39374.8	55421.3	43026.5	25352
Cer-NDS d42:1; [M+Hac-H]-@8.69	Cer-NDS d42:1; [M+Hac-H]-@8.69	708.649	708.654	8.69	12.2982	3.85975e+06	4.10862e+06	3.74524e+06	3.61369e+06	3.32038e+06	3.65162e+06	3.59755e+06	3.85091e+06	3.35695e+06	3.25318e+06	3.79212e+06	3.3024e+06	4.32513e+06	5.60499e+06	8.6414e+06	5.8395e+06	5.59674e+06	6.19028e+06	5.77322e+06	5.43514e+06	5.36248e+06	3.00835e+06	5.99664e+06	4.98805e+06	3.67154e+06	8.27941e+06	3.47627e+06	4.38851e+06	7.78773e+06	7.33438e+06	6.55003e+06	3.38551e+06	5.37058e+06	5.19496e+06	4.40292e+06	2.31066e+06	3.20176e+06	4.67382e+06	6.55238e+06	3.87461e+06	7.27036e+06	9.69262e+06	7.64663e+06	5.09811e+06
Cer-NDS d42:1; [M-H]-@8.73	Cer-NDS d42:1; [M-H]-@8.73	648.628	648.633	8.73	18.0968	134662	133455	115178	113461	96789.6	112330	113866	135210	108876	125097	132294	107972	141824	155232	269042	221323	190681	189772	152309	139046	161124	136741	194199	137604	104919	244036	116864	143399	205392	195466	171345	107022	182338	189510	152640	84866.4	100165	133581	231029	156473	215763	213617	204846	163140
Cer-NP t34:0; [M+Hac-H]-@6.60	Cer-NP t34:0; [M+Hac-H]-@6.60	614.534	614.539	6.6	39.5923	5515.42	6838.04	6964.36	5786.27	10928	8800.66	2292.51	2045.2	2704.18	3870.16	2986.09	5276.02	2498.67	1925.63	2372.43	874.031	N/A	4664.71	4448.44	2818.73	3950.1	6984.7	3280.44	2954.58	N/A	3200.66	3221.06	1983.88	2812.38	7219.24	7117.73	3955.14	4584.21	1869.8	1602.5	3548.04	5158.14	3378.87	6086.63	3112.97	7165.13	4768.52	5807.46	7479
Cer-NP t40:0; [M+FA-H]-@8.27	Cer-NP t40:0; [M+FA-H]-@8.27	684.612	684.617	8.27	42.7659	16451.5	18990.3	20018.7	18982.1	N/A	16718.6	18880	21963.1	19379.5	22587.5	15186.7	15402	12542.7	25755	53081	72379.8	14573.3	32732.9	24847.9	41913.9	34898.6	17376.1	46771.7	28229.6	21903.4	27634	22705.4	20205.6	43246.1	32025.5	34223.1	26532.2	28246.5	27007	N/A	15183.4	26442.3	29614	24696.5	12874.3	44718.5	74682.2	23972.8	19395.4
Cer-NP t40:0; [M-H]-@8.28	Cer-NP t40:0; [M-H]-@8.28	638.607	638.612	8.28	24.2452	9369.23	10023.7	9533.11	11987.8	19128.2	11724.6	8033.94	19966.4	29777.1	26164.6	14551.5	15484.6	23212.3	42584.6	29051.9	28650.2	20247.8	37238.4	37871.7	21296.8	23198.2	18229.1	29227.8	52252.8	27806.4	29183.7	20950.5	14401.4	25181.1	77168.8	27588	28796.4	36461.5	17756.6	28341.3	18130.8	23814.7	36685.4	17096.5	10152.9	59740.9	34221.2	50057.9	17728.4
Cer-NP t41:0; [M-H]-@8.52	Cer-NP t41:0; [M-H]-@8.52	652.622	652.627	8.52	25.3803	11142.3	5893.65	10683.6	10847.6	N/A	9389.34	10398.3	14622.9	11388.2	N/A	7862.17	9255.1	N/A	18974.7	20183.1	11088.2	9081.32	19031.5	11196.7	10547.1	15953.5	7503.91	7687.48	17858.3	12687.4	31604.4	13974.3	6522.18	6318.66	21510.5	7870.11	11942.3	12258	11632	8711.94	8454.04	N/A	14281.7	16187.4	N/A	21092.5	18258.6	16280	13094.2
Cer-NP t42:0; [M+Hac-H]-@8.74	Cer-NP t42:0; [M+Hac-H]-@8.74	726.659	726.664	8.74	12.9974	103128	128632	116463	119856	100837	131652	118657	98026.8	83898.5	62091.2	72101.8	119090	100075	103094	206863	97262.2	84326.2	148681	112440	165816	182360	143186	156319	88222.2	79631	223030	91585.4	88657	155570	190175	116952	86141.3	156812	121437	91303.1	53127.7	92002.4	131304	196647	74349.5	187678	223678	164205	119834
Cer-NP t42:0; [M-H]-@8.71	Cer-NP t42:0; [M-H]-@8.71	666.638	666.643	8.71	11.6009	52364.5	70478.1	46232.6	45432.6	48174.7	57048.2	45835	58950.5	79703.5	53878.5	52004.3	35251.6	49051.2	102864	98427.4	71287.6	57550.8	125893	83872.8	64631.6	83750	63989	93777.9	126418	72649.9	102594	92500.6	40017.1	54919.6	221043	95907.8	89917.4	119709	72868.9	64150.7	45431.8	73112.7	88390.8	84817.2	22918.5	161831	128083	146539	79439.5
Cer-NS d30:1; [M+Hac-H]-@5.61	Cer-NS d30:1; [M+Hac-H]-@5.61	540.461	540.466	5.61	11.9639	15726.7	19343.9	20572.5	20012.4	17932.4	19367.4	19973.6	29744.5	31231.1	37617.4	21738.7	28293.7	25620.8	17438.9	25342.2	27642.6	22441.6	23161.5	31997.3	25752.7	24370.6	26861.9	30890.4	23704.6	26243.1	19548.2	25840.3	19882.8	26188.9	23772.9	26917.2	24878.5	28157.9	17894.4	16237.6	28931.1	28648.3	29504.2	25633.1	26433	30774.9	22208.1	24447.9	21740.9
Cer-NS d30:1; [M-H]-@5.58	Cer-NS d30:1; [M-H]-@5.58	480.44	480.445	5.58	48.9473	3977.71	3371.08	2932.19	5658.16	3262.02	3719.11	3928.35	6286.78	4334.22	5709.08	4777.13	7793.75	5824.27	2786.56	5615.34	7264.27	5793.44	3423.12	7718.79	3760.58	5585.22	2907.58	6733.51	4835.24	4569.55	4707.57	5371.93	4063.7	3646.33	4588.74	7563.8	6021.42	9943.41	2473.71	3836.71	6984.99	6443.59	3288.24	5368.87	5767.15	4538.83	3040.9	6229.34	2801.16
Cer-NS d31:1; [M+Hac-H]-@6.00	Cer-NS d31:1; [M+Hac-H]-@6.00	554.476	554.481	6	42.217	3371.81	5037.65	4733.68	2028.03	1987.89	669.795	1597.39	3831.34	1353.61	5347.22	2312.2	1775.42	2034.27	2222.87	5315.08	3411.31	4608.58	695.107	2409.08	1279.33	1038.82	538.149	5876.39	2929.21	6380.78	1754.32	2282.25	2284.52	3001.09	2335.79	5759.16	2246.44	2067.87	1783.86	2895.17	4666.99	3809.6	2778.52	2785.17	1957.42	3401.35	5979.97	3033.49	3304.67
Cer-NS d32:1; [M+Hac-H]-@6.29	Cer-NS d32:1; [M+Hac-H]-@6.29	568.492	568.497	6.29	20.7052	15749.9	20519	16027.3	20682.7	29849.8	17081.8	15852.5	16551.3	13006.5	15623.5	20472.4	8605.61	14099.5	12736.8	24111.2	16954.9	10439.9	10296.4	26261.2	16490.6	13500.9	22443.1	22076.5	12843.5	13846.7	18423.1	15387.2	12053.3	18526.6	12565.4	23064.4	10346.9	13877	10568.9	13844.3	11303.4	17463.6	11104.9	27493.9	14304.7	13518.6	13316.5	14746	10398.7
Cer-NS d32:2; [M+Hac-H]-@5.73	Cer-NS d32:2; [M+Hac-H]-@5.73	566.476	566.481	5.73	27.0949	1833.42	1410.38	3785	2576.3	4190.36	3130.7	2925.35	7016.72	2520.77	6488.83	2992.75	3072.35	7623.12	5486.79	13374.3	10335.3	3041.59	9020.94	8256.1	3068.6	5028.51	1441.54	5246.77	6806.95	4333.13	5194.27	4530.37	1565.51	7223.9	4120.13	7893.96	6042.68	2416.27	2726.89	3908.93	3177.47	5102.18	6902.45	5655.64	2445.36	7362.2	4317.19	3195.83	2541.82
Cer-NS d33:1; [M+Hac-H]-@6.64	Cer-NS d33:1; [M+Hac-H]-@6.64	582.508	582.513	6.64	25.7317	27082.4	40456.5	26415.5	23192.9	28423.7	20343.7	19686.4	20669.4	18336.7	25958.9	23048.9	21031.4	19420.3	19365.5	17885.1	27462.8	19532.3	14651.3	19089.9	18945.1	14027.9	18360.7	18587.8	14939.5	30793.2	15684.3	17667.6	25188.5	12864.8	19017.9	27368.1	17947.5	26674.3	14871	18487.2	21318.9	23105.3	28965.6	36902	17347.6	22621.9	16799.2	9597.51	11102.8
Cer-NS d33:1; [M-H]-@6.59	Cer-NS d33:1; [M-H]-@6.59	522.487	522.492	6.59	61.7843	3971.84	4200.35	2251.5	3734.79	3242.83	6264.38	2689.84	1774.43	1906.78	2506.31	5370.94	441.212	651.592	1194	3517.08	3576.64	475.063	2717.3	2587.83	1873.24	341.909	N/A	1143.89	2340.91	1745.23	2697.07	1298.86	645.627	1408.28	1856.33	3605.13	3484.45	4532.46	4793.27	N/A	3574.1	2486.75	2937.36	3732.73	3944.16	1864.51	1426.4	983.097	2691.16
Cer-NS d34:1; [M+Hac-H]-@6.90	Cer-NS d34:1; [M+Hac-H]-@6.90	596.524	596.529	6.9	10.7912	280592	315790	254024	295482	245464	286148	307557	165299	222186	251231	251401	235491	190355	216683	243869	231472	168764	153325	236866	175809	168334	181054	213622	187053	315014	176256	199758	227694	188082	176974	251410	210250	257938	181689	159120	293006	223777	171548	257367	232352	256762	273845	152508	223415
Cer-NS d34:1; [M-H]-@6.94	Cer-NS d34:1; [M-H]-@6.94	536.502	536.507	6.94	15.8928	24113.7	18960.7	17238.9	21350.5	18234.5	16636.7	16701	17529.4	13983.7	20956	18672.5	15450	17232.6	18837.3	18388.4	18297.4	18971.7	10687	23539.4	22926.9	14651.3	19918.6	14286.1	7435.9	19649.8	12524.4	9538.18	17426.7	17259.9	14734.8	16471.9	13448.5	25655.7	17279.9	15389.3	13636	14509.5	20973.6	17905.5	15771.1	20027.6	22168.3	14794.6	21069.6
Cer-NS d34:2; [M+Hac-H]-@6.44	Cer-NS d34:2; [M+Hac-H]-@6.44	594.508	594.513	6.44	16.1292	16776.7	16561.7	21353.2	22058.7	24648.3	17320.6	13181.3	22594.8	22532.1	17154	8924.69	12764.1	15495.5	17694.2	27727.5	26831.1	19042	18358.4	29787.8	23188.7	13136.2	16381.3	22869.2	20842.3	15481.2	21140.4	11556.9	18190.8	17970.7	19927.4	27696.4	14586.3	12766.2	17029.4	11968	12948.4	16923.8	9216.74	13897.5	21416.5	16281.6	22101.1	17677.4	22098.7
Cer-NS d35:1; [M-H]-@7.17	Cer-NS d35:1; [M-H]-@7.17	550.518	550.523	7.17	11.4529	520924	523736	512275	508852	491024	552507	535550	531959	654176	650549	504351	643083	487704	327141	385116	512486	487753	550302	484368	442070	427137	514529	487532	553367	675203	505861	549329	465687	429004	490406	474081	559406	704916	541958	422877	707803	597221	568829	599911	518107	531356	520721	461398	487698
Cer-NS d36:1; [M+Hac-H]-@7.49	Cer-NS d36:1; [M+Hac-H]-@7.49	624.555	624.56	7.49	16.0435	135627	121127	136587	128937	134175	127013	107252	270362	326280	295288	258983	220357	320789	397609	643414	351521	393660	232837	587048	397225	204691	390657	494122	266218	332447	253895	192966	402284	331691	275322	616730	242867	419698	275221	308610	264037	187707	411689	275555	327479	492895	434546	268840	257045
Cer-NS d36:1; [M-H]-@7.54	Cer-NS d36:1; [M-H]-@7.54	564.534	564.539	7.54	26.9973	13711.8	8767.62	7404.18	8151.92	7596.42	6619.68	8204.14	21598.9	30721.4	18024.4	22550.8	21661.6	23410.3	24354.8	43011.1	30447.2	18950	16457.9	36777.5	37092.1	15027.5	30905.1	32912.7	24949.3	30733.6	21940.8	21440.1	32557.9	26371.6	18495	40510	20770	26496.7	22998.3	22235.3	20397.8	11953	33392.7	22109.7	25654.5	31009.2	31793.6	20958.7	20653.2
Cer-NS d36:2; [M+Hac-H]-@7.08	Cer-NS d36:2; [M+Hac-H]-@7.08	622.539	622.544	7.08	15.8395	16631.3	20483	18100	17992.4	20424.3	20011.3	21599.4	33515.6	37106.2	33580.2	28442	28773.5	44375.4	44515.1	51929.7	39634.1	40987.7	9601.86	34869.5	35120.2	14311.9	35072.4	32482.3	35711.5	42265.8	24762.8	18273.7	36155.8	29321.6	27960.6	64781.3	18080.8	30829.1	38196.5	20905.8	25888.1	26413.9	35933	27545.7	36646	39613.5	38860.5	27975.4	31001.8
Cer-NS d37:1; [M+Hac-H]-@7.71	Cer-NS d37:1; [M+Hac-H]-@7.71	638.57	638.575	7.71	20.7851	62905.6	39905.5	45511.6	45774.7	53937.2	36000.4	42676.7	91470.1	61410	66190.4	63049.7	83655.7	55461.9	95952.7	70574.9	59128.5	56920.2	73859.2	62376.8	68415	60594.6	67477.4	136008	92960.7	89452.9	94183.3	80609.9	65479.7	105327	88544.8	117112	89501	85041.5	55691.5	62373.9	74359.3	65894.1	74133.9	79692.1	66599.3	76097.5	87021.6	45767.6	48376.4
Cer-NS d38:1; [M+Hac-H]-@8.03	Cer-NS d38:1; [M+Hac-H]-@8.03	652.586	652.591	8.03	14.715	246627	174670	189704	217404	234515	189988	170627	319038	474805	285308	367328	331908	409411	488234	846597	512394	356233	463297	699598	525991	415229	345300	654858	289956	386258	521342	250291	432181	583892	435464	708653	314485	527466	371862	414183	224555	269686	470363	360098	273130	752153	505548	427269	269250
Cer-NS d38:1; [M-H]-@8.09	Cer-NS d38:1; [M-H]-@8.09	592.565	592.57	8.09	17.8074	13093.8	14845.7	14465.7	16576.3	14330.2	12352.5	9899.16	19713.9	33307.5	18159.5	22862.2	17651.6	24309	29954.9	46739.2	34194.2	18741.6	34885	41204.7	31046.3	22874.2	23237.6	29662	20783.5	24347.1	31535.1	15241.1	22922.9	33869.6	26771.1	33900.4	21329.1	36990.6	22527.7	26337.9	17079.5	13110.1	19029.3	19326.1	16272.8	46836.3	29539.2	23424.8	19850.3
Cer-NS d38:2; [M+Hac-H]-@7.65	Cer-NS d38:2; [M+Hac-H]-@7.65	650.57	650.575	7.65	11.7974	35733.5	34569	29985.6	32044.6	31678.9	31311.2	35312	74429.1	74855.1	48365.8	55714.3	57163.8	52549	57815.4	92981.5	74008.7	51263.1	59680.2	74822.2	78519.7	57000.4	45464.2	85548.8	45168.8	78770.9	59587.2	40507	72682.9	68256.1	45951.2	114724	49010.3	68295.9	53227.1	42371.5	36171.8	51762.3	73590.7	49609.2	49940	74964.4	62754.7	58542.1	51682.7
Cer-NS d38:2; [M-H]-@7.66	Cer-NS d38:2; [M-H]-@7.66	590.549	590.554	7.66	24.2771	1402.22	2627.49	2075.77	300.102	2686.28	1212.46	4082.34	5443.53	3618.54	2933.66	2641.92	4993.51	3317.28	3785.42	2883.61	5786.47	3512.45	1327.61	2700.89	3140.02	3144.66	5495.57	5997.39	2276.17	2995.16	2526.64	1754.88	4395.69	3446.58	3174.16	8057.02	3723.28	1958.44	1856.38	3299.7	3669.83	4293.19	3847.06	4160.5	3447.35	2840	4737.97	2305.13	4317.54
Cer-NS d39:1; [M-H]-@8.35	Cer-NS d39:1; [M-H]-@8.35	606.581	606.586	8.35	17.9211	10613.9	7844.57	5975.1	14092.8	10034.1	8990.62	13174.2	11366	8184.16	8796.79	5879.86	6351.86	7539.44	9635.74	17161.3	12596.4	7954.59	21455	17361.8	9920.83	10189.6	10394.2	18118.9	9568.46	11658.3	16590.9	6918.23	14615.8	18334.3	7405.01	22240	9740.99	13831	13312.7	7653.64	4174.23	11290.5	17682.8	14095.2	12183.9	16009.9	10794.6	11359.8	4522.57
Cer-NS d40:1; [M+Hac-H]-@8.51	Cer-NS d40:1; [M+Hac-H]-@8.51	680.617	680.622	8.51	8.40248	1.25826e+06	1.37698e+06	1.28841e+06	1.26209e+06	1.29703e+06	1.27557e+06	1.12152e+06	1.55726e+06	1.35657e+06	1.36402e+06	1.27585e+06	1.25146e+06	1.45853e+06	2.06435e+06	2.98744e+06	1.94349e+06	1.33181e+06	1.94967e+06	2.26588e+06	2.17419e+06	1.81942e+06	1.36465e+06	2.49778e+06	1.49443e+06	1.32049e+06	2.36018e+06	1.29278e+06	1.59513e+06	2.73888e+06	2.20245e+06	2.3258e+06	1.16922e+06	2.2487e+06	1.66637e+06	1.30681e+06	969032	1.14067e+06	1.68327e+06	2.23873e+06	1.16958e+06	2.9979e+06	2.21677e+06	1.90089e+06	1.27864e+06
Cer-NS d40:1; [M-H]-@8.55	Cer-NS d40:1; [M-H]-@8.55	620.596	620.601	8.55	11.7512	52825.6	53512.9	54663.6	45044	50121.6	58837.8	52801.7	68984.5	66203.4	61418.5	46989.6	53604.9	47867.8	89002.6	131598	88588.6	54570	77596	89880.3	98729.1	78941.6	56531	99481.7	67359.7	54644.6	104278	47607.9	68111.6	100107	84714.3	92273	55658.7	76171.4	73057.9	50448.3	40442	51312.3	63633.7	70260.9	49172.8	112307	101910	90629.1	48968.4
Cer-NS d40:2; [M+Hac-H]-@8.15	Cer-NS d40:2; [M+Hac-H]-@8.15	678.602	678.607	8.15	13.0267	246989	294327	259709	286817	260356	271344	252579	413043	381198	329872	336410	267888	379573	408541	747067	467657	338932	423253	509077	455632	362836	280698	606312	361482	355152	507022	257157	422257	487671	300342	577674	283901	477417	429488	336824	169459	303329	416929	339378	314303	522230	360081	395614	283731
Cer-NS d40:2; [M-H]-@8.16	Cer-NS d40:2; [M-H]-@8.16	618.581	618.586	8.16	25.727	13549.1	10754.6	13100.6	11421.3	11161.8	13765.7	8807.63	19371.6	18487.1	15391.4	17967.5	12225.7	19201.1	21760.5	28915.3	25285	13523.7	21427.6	18075.8	22406.1	16296.9	15401.9	26088.1	15712.8	15195	25463	14250.6	20635.1	20691.6	17450.6	31468.9	8894.17	14381.1	19776.1	10511.8	8685.28	13013	20772.4	17642.7	14494.2	24075.6	20998.2	16633.3	17995.7
Cer-NS d41:1; [M+Hac-H]-@8.74	Cer-NS d41:1; [M+Hac-H]-@8.74	694.633	694.638	8.74	12.1894	1.29745e+06	1.42784e+06	1.36094e+06	1.33748e+06	1.25142e+06	1.29279e+06	1.27363e+06	1.78177e+06	1.60109e+06	1.57861e+06	1.5074e+06	1.45519e+06	1.93713e+06	2.3216e+06	3.27628e+06	2.49436e+06	2.18866e+06	2.81536e+06	2.2882e+06	2.22803e+06	2.21221e+06	1.47972e+06	2.85297e+06	1.94252e+06	1.42735e+06	3.11252e+06	1.33408e+06	2.01065e+06	2.9827e+06	2.45039e+06	2.57593e+06	1.33204e+06	2.53533e+06	2.47401e+06	1.51754e+06	942861	1.35848e+06	2.16414e+06	3.10357e+06	1.58821e+06	2.93085e+06	2.87713e+06	2.03224e+06	1.69316e+06
Cer-NS d41:1; [M-H]-@8.77	Cer-NS d41:1; [M-H]-@8.77	634.612	634.617	8.77	14.8327	48331.3	53489.7	41009.4	50219.2	51974.5	34703.3	44060.3	61554.9	59713.2	53402.7	47886.9	60411.6	68451	80394.8	115181	87376.2	66582.8	102535	103338	72607.5	72806.7	59048.1	102224	64143.3	53062.7	106206	51445.6	75178.9	94002.6	80048.5	84940	59334.1	104368	99021.8	52948.5	34483.3	46228.2	79051.7	103882	54254	93393.1	85457.6	66129	57645.7
Cer-NS d41:2; [M+Hac-H]-@8.43	Cer-NS d41:2; [M+Hac-H]-@8.43	692.617	692.622	8.43	11.9594	317856	336048	322895	317224	302219	319635	297993	474017	373547	363139	382730	286531	405957	441793	742652	535396	420990	585906	520758	475198	418934	320919	672766	466672	357751	637870	268321	442634	612558	358980	623784	307958	517930	485103	405347	206866	356623	436537	431392	415125	544047	343941	330929	297939
Cer-NS d41:2; [M-H]-@8.40	Cer-NS d41:2; [M-H]-@8.40	632.596	632.601	8.4	34.0695	6843.14	9648	12561.2	13268.1	11341.9	12228.4	8701.94	12020.1	12456.2	12152.3	13301.9	10554.7	14319.2	9653.45	22421.9	16792.6	10519.2	18686.9	17899.6	14788.5	13982.3	11861.9	24309	15455.8	15616	13369.5	14912.1	13119.3	19487.9	6672.16	26234.2	14980.1	14460.6	21437.2	13064.3	10363	11643.6	16058.7	16132.7	12497.2	14123.8	10945.4	14907.7	8568.52
Cer-NS d42:1; [M+Hac-H]-@8.96	Cer-NS d42:1; [M+Hac-H]-@8.96	708.649	708.654	8.96	12.2982	3.85975e+06	4.10862e+06	3.74524e+06	3.61369e+06	3.32038e+06	3.65162e+06	3.59755e+06	3.85091e+06	3.35695e+06	3.25318e+06	3.79212e+06	3.3024e+06	4.32513e+06	5.60499e+06	8.6414e+06	5.8395e+06	5.59674e+06	6.19028e+06	5.77322e+06	5.43514e+06	5.36248e+06	3.00835e+06	5.99664e+06	4.98805e+06	3.67154e+06	8.27941e+06	3.47627e+06	4.38851e+06	7.78773e+06	7.33438e+06	6.55003e+06	3.38551e+06	5.37058e+06	5.19496e+06	4.40292e+06	2.31066e+06	3.20176e+06	4.67382e+06	6.55238e+06	3.87461e+06	7.27036e+06	9.69262e+06	7.64663e+06	5.09811e+06
Cer-NS d42:1; [M-H]-@8.97	Cer-NS d42:1; [M-H]-@8.97	648.628	648.633	8.97	18.0968	134662	133455	115178	113461	96789.6	112330	113866	135210	108876	125097	132294	107972	141824	155232	269042	221323	190681	189772	152309	139046	161124	136741	194199	137604	104919	244036	116864	143399	205392	195466	171345	107022	182338	189510	152640	84866.4	100165	133581	231029	156473	215763	213617	204846	163140
Cer-NS d42:2; [M+Hac-H]-@8.58	Cer-NS d42:2; [M+Hac-H]-@8.58	706.633	706.638	8.58	8.6093	1.54686e+06	1.67191e+06	1.6151e+06	1.56593e+06	1.54863e+06	1.56028e+06	1.48433e+06	2.38693e+06	2.61986e+06	2.5624e+06	2.60511e+06	2.13877e+06	2.48245e+06	3.32246e+06	5.38101e+06	3.26315e+06	3.36833e+06	3.2747e+06	3.51774e+06	2.68536e+06	2.42127e+06	1.8965e+06	4.07181e+06	2.89177e+06	1.9178e+06	3.39924e+06	1.78934e+06	3.16583e+06	4.08281e+06	3.09255e+06	3.41795e+06	1.6398e+06	3.29151e+06	3.10916e+06	3.35585e+06	1.34462e+06	1.79866e+06	2.30608e+06	2.91967e+06	2.3595e+06	3.32963e+06	3.47989e+06	2.7904e+06	2.515e+06
Cer-NS d42:2; [M-H]-@8.56	Cer-NS d42:2; [M-H]-@8.56	646.612	646.617	8.56	7.84733	53511.2	55778.7	57217.6	58144.7	57162.1	55679.1	54546.7	87164.8	92668	91310.8	89740.2	79919.9	79842.6	106745	219955	115563	114198	117627	108654	99383	84960	82848.3	133832	101096	74347.6	130459	68281.6	125875	121770	106363	111404	69287.7	104657	108774	117031	57288.1	66100.5	90707	87533.6	86587.4	112524	104344	106158	94743.3
Cer-NS d42:3; [M-H]-@8.22	Cer-NS d42:3; [M-H]-@8.22	644.596	644.601	8.22	12.1453	10149.8	9927.55	10164.8	7190.62	8605.82	10566.4	8703.62	14787.3	33269.4	21213.2	18108.7	17885.4	17764	20334.9	38987.2	17176.7	22036.7	23348.5	29444.5	23259.9	16139.7	17970.7	38063.8	21192.1	14506.9	13907.2	17133.4	23719.1	19420.8	15454.3	34320.4	17554.8	30245.8	23348.8	27432.2	12145.4	20428.8	17817.7	17131.2	23545.4	16084.5	23061.4	21518.3	16036.1
Cer-NS d42:4; [M+Hac-H]-@7.83	Cer-NS d42:4; [M+Hac-H]-@7.83	702.602	702.607	7.83	7.7925	12994.2	13189.4	11356.6	12128.8	14296.6	15544.9	16042.2	46718	41496.1	43566.6	26599.7	20705.9	21728.4	39439.1	64294.8	42683.8	32799.8	42495.8	43985.9	33997.8	26553	19203.7	70728.3	23299.2	31443.2	32439	21593.6	68971.8	43023.8	18040.7	47294.6	23895.6	47072	43699.2	25297.3	16468.7	32006.4	40705.8	21160	26631.7	34980	32175.4	25308.4	33338.6
Cer-NS d43:1; [M-H]-@9.17	Cer-NS d43:1; [M-H]-@9.17	662.643	662.648	9.17	23.1832	22006	20363.1	21578.4	28349.5	22428.1	21237.7	19896.7	23257.9	14191	18582.9	19413.8	25612.5	14934.4	23614.1	49649.9	22118.9	20783	30838.8	27072.5	29872	31557.1	20138.5	33131.8	31928.3	14442.9	35784.3	22860.4	16497.1	25926.5	17542.3	39744.3	18760.7	28468.4	25118.3	20328	10827	17330.8	27322.5	30390.2	18249	30074.6	24108	19366	24982.4
Cer-NS d43:2; [M-H]-@8.72	Cer-NS d43:2; [M-H]-@8.72	660.628	660.633	8.72	30.9663	3891.28	7694.22	6614.98	5390.62	5813.31	3329.53	8155.71	9787.21	8102.06	9612.35	7116.86	12210.1	10744.6	6253.3	15102.5	8677.32	12320.1	11871	9589.48	8084.38	10482.4	7736.79	12906.9	8194.77	6685.15	11546.4	5819.52	6658.61	10052.9	6301.86	13644.3	2440.5	10785.3	11585.8	12967	3782.81	5803.86	7804.57	8392.66	5596.83	5001.03	8639.98	3249.37	11750.9
Cer-NS d44:1; [M-H]-@9.36	Cer-NS d44:1; [M-H]-@9.36	676.659	676.664	9.36	40.3025	4246.16	6667.31	6338.62	5915.17	5813.88	1613.16	8135.57	6320.65	3113.13	3853.18	4110.76	7208.83	7595.59	9318.05	8121.32	7847.03	6299.45	8795.71	10607.7	9019.97	7832.7	4343.14	11127.4	6183.63	5920.85	8454.15	7743.9	3812.65	11704.8	7885.59	12754.7	1424.71	10829.2	11091.7	11666.1	2181.27	6951.86	9735.53	8456.93	10822	7990.83	9466.1	8004.36	5589.33
FAHFA 25:0; [M-H]-@4.34	FAHFA 25:0; [M-H]-@4.34	411.346	411.351	4.34	27.3948	8358.76	11123.5	8304.79	14523	11474.3	N/A	7485.74	24929.4	13633.2	14535.3	4963.25	15676.1	7711.14	23806.5	11597.2	7880.84	16402.9	14377.6	20942.2	12300.9	20591.2	7001.86	20633.2	11048	9933.91	19896.3	13341.3	8881.97	18138.9	13050.5	13964.9	5649.24	17667.7	12580.8	17652	18431.3	14025.6	14293.4	7390.28	6847.65	5619.66	7387.42	8766.25	7956.63
FAHFA 27:0; [M-H]-@5.25	FAHFA 27:0; [M-H]-@5.25	439.377	439.382	5.25	22.2585	8375.37	7503.44	9808.83	6503.51	14023.2	N/A	13676.4	11438.5	12828.8	13655.3	2789.94	13385.9	10290.3	11087.7	N/A	12044.4	9937.53	11095	14123.7	10693.6	6138.31	8127.69	8889.42	12060.5	N/A	16061.1	15568.3	9392.75	11284.7	12319.7	10200.2	8666.17	19916.9	9568.18	9322.17	14791.6	14696.5	13561.9	9970.89	7071.5	11652.4	30442	6598.51	7739.41
FAHFA 28:4; [M-H]-@4.70	FAHFA 28:4; [M-H]-@4.70	445.33	445.335	4.7	26.94	3825.38	1458.11	2723.77	5541.15	4614.11	2928.72	3647.13	10450.4	11460.4	7865.55	13382.9	3691.15	3754.12	11826	10914.2	N/A	8985.69	14344.1	7120.55	5842.54	6081.68	5626.94	5150.81	5632.31	3528.07	14244.8	4551.91	9933.73	7381.76	4077.53	6855.96	5470.49	11202.7	9639.85	5588.06	5348.04	8203.04	6310.75	N/A	7577.31	9122.07	4611.88	11388.1	9014.5
HexCer-NS d34:1; [M+Hac-H]-@6.23	HexCer-NS d34:1; [M+Hac-H]-@6.23	758.576	758.581	6.23	17.895	114093	167212	130926	113006	133733	147901	137090	216196	151506	179523	185108	301407	159951	160699	206049	172405	163384	260804	327996	108082	190417	209335	199800	176794	190503	165686	172196	145916	283585	138526	130001	212062	259597	232631	197398	234450	187193	142993	162487	302809	224320	195813	148950	237950
HexCer-NS d34:1; [M-H]-@6.22	HexCer-NS d34:1; [M-H]-@6.22	698.555	698.56	6.22	30.718	11025.7	10371	5852.06	6224.34	12051.7	10289.9	9512.73	3396.4	5736.5	18019.6	7185.41	17100.6	11344.4	8633.95	14734.4	10338.8	4222.13	17285.1	12708.3	6389.02	12566.7	14921.2	8752.79	13417	13465	5212.86	7990.93	8989.16	14107.5	7772.29	8908.3	12896.4	11577.3	13797.1	10146	16477.7	10856.1	6886.35	7341.8	24818.9	13336.5	11141.7	9086.53	11412.1
HexCer-NS d36:1; [M+Hac-H]-@6.88	HexCer-NS d36:1; [M+Hac-H]-@6.88	786.608	786.613	6.88	27.4726	18327.3	6955.89	11879.4	13017	9960.22	11454.3	6747.77	10429.3	7475.6	6933.17	12822.4	20489.1	11492.9	12276.8	10551.5	20191.8	16448.3	11338.6	24226.9	9718.82	18084.2	10991.2	20874.6	15516.2	18745.2	3322.06	9903	9378.88	10691.6	8026.81	22416.1	9148.54	14537.3	15336.3	7084.89	18927.8	14400.7	17560.5	26864.7	6027.35	10863.9	18324.2	13262.6	14243.3
HexCer-NS d40:1; [M+Hac-H]-@7.94	HexCer-NS d40:1; [M+Hac-H]-@7.94	842.67	842.675	7.94	20.7609	277300	209727	226317	211424	217535	245909	221730	488975	403628	384831	316070	536196	370136	365607	495234	413711	301045	520098	535446	374299	916263	423044	604730	418297	280031	324065	530428	284762	617204	314269	385981	367750	604254	444074	315439	390471	321039	521938	308170	371957	418872	448853	394675	415349
HexCer-NS d41:1; [M+Hac-H]-@8.20	HexCer-NS d41:1; [M+Hac-H]-@8.20	856.686	856.691	8.2	18.3693	142772	153950	147128	132815	148162	162888	116677	243392	212803	175120	149685	386896	207331	217050	367052	289211	212647	259799	304366	269389	424779	189531	324623	233679	127398	214687	278584	161399	381385	174361	237236	144416	316563	264838	176617	175493	215997	285942	204234	254516	240260	261494	256889	242339
HexCer-NS d42:1; [M+Hac-H]-@8.44	HexCer-NS d42:1; [M+Hac-H]-@8.44	870.702	870.707	8.44	15.5067	253952	218231	221699	209794	237351	188581	221286	417725	312292	294586	267877	537340	330673	329041	758234	495256	391194	474219	472388	302433	668524	374850	535909	314617	268905	422979	339459	230801	622065	370973	318135	246321	460025	312426	306361	331784	318887	382619	269800	389509	507799	435016	516664	324905
HexCer-NS d42:2; [M+Hac-H]-@7.95	HexCer-NS d42:2; [M+Hac-H]-@7.95	868.686	868.691	7.95	16.3661	199539	153124	189725	189593	171153	217339	194308	494191	519903	386601	459183	573987	388832	353948	638264	422032	418247	481483	606822	286731	824252	334418	601967	516970	271312	301162	399647	314509	705496	295966	394521	338202	550526	539290	535345	389872	267207	448770	285415	458874	428705	458783	419684	477335
LPC 14:0; [M+Hac-H]-@1.09	LPC 14:0; [M+Hac-H]-@1.09	526.312	526.317	1.09	32.8203	39058.4	31229.2	29760.3	28244.2	32074.1	30808.3	27032.5	15633.5	9071.5	27745.1	10146	18567.8	18675.5	15366.7	19499.4	7278.62	3231.02	14551.9	20485.7	40846.7	32038	17976.4	54367.8	10219.2	14222.2	17537.2	14877.9	5753.95	21744.7	19554	14415.3	11651.9	17602.4	23271.9	5171.22	3426.63	13105.4	33333.2	26155.7	3677	19426.2	8845.06	18024	6651.76
LPC 15:0; [M+Hac-H]-@1.33	LPC 15:0; [M+Hac-H]-@1.33	540.328	540.333	1.33	31.7342	19529.2	17278.5	42922.5	25007.5	21837.1	21385.4	24274.1	24434.9	19519	28609.9	17147.8	29045	35045.9	25653.1	42597.1	50129.8	17760.8	31432.8	39571.7	52839	64773.6	22077.7	63881.1	18646.3	36338.2	42211.7	22350	21549.8	30083.3	34309.4	22765.4	29202.3	25424.2	44155.3	15788.3	12719.4	29538.2	30959.1	28774.4	19416.7	35134.9	18938.5	22554.5	14947.1
LPC 16:0; [M+FA-H]-@1.64	LPC 16:0; [M+FA-H]-@1.64	540.328	540.333	1.64	31.7371	16181.2	17343	42978.2	27037	21902.2	21990.5	24355.8	24408.3	19459.5	28561.5	17255.4	29164	34901.9	25718.1	42794.2	50113.5	17829.7	31471.8	39660.5	53041.2	64937.7	21903.7	63705.7	18701.8	36369.1	42482.2	22340	21477.7	30199.5	34322.2	22870.3	29175.9	25218.2	44324	15677.6	12732.9	29550.4	30939.9	28747.8	19461.4	35018.5	19060.3	22477.8	14962.5
LPC 16:0; [M+Hac-H]-@1.60	LPC 16:0; [M+Hac-H]-@1.60	554.343	554.348	1.6	8.99735	3.85268e+06	3.6176e+06	3.53941e+06	3.62516e+06	3.70306e+06	3.60591e+06	3.57446e+06	5.97245e+06	2.8686e+06	6.28141e+06	2.6868e+06	5.53739e+06	4.09257e+06	5.61482e+06	5.74215e+06	6.6661e+06	2.18687e+06	4.53563e+06	7.72154e+06	5.98199e+06	4.76187e+06	4.16293e+06	7.83554e+06	5.10175e+06	4.73339e+06	8.52821e+06	3.91789e+06	3.23819e+06	4.69203e+06	4.40835e+06	4.71204e+06	4.84042e+06	5.83561e+06	5.38108e+06	3.44035e+06	2.84919e+06	4.12517e+06	6.83904e+06	4.98353e+06	3.46175e+06	7.34605e+06	5.54088e+06	5.66081e+06	3.76387e+06
LPC 16:1; [M+Hac-H]-@1.22	LPC 16:1; [M+Hac-H]-@1.22	552.328	552.333	1.22	8.00039	92460.3	88180.8	86188.7	98695.6	80921	77955.3	81537.1	59931.8	41246.7	104162	34509.2	57576.3	64122.6	35264.5	67751.4	63994.8	10088.5	39109.1	59264.1	111663	57238.5	38243.6	107814	32413.4	40698	88933.7	33086.4	23266.6	44013.1	46822.5	45526.4	27920.1	45766.8	96774.3	25552.2	15011.4	29008.8	64967.3	53597.7	25806.3	43810.4	28403.1	54206.8	38191.5
LPC 17:1; [M+Hac-H]-@1.47	LPC 17:1; [M+Hac-H]-@1.47	566.343	566.348	1.47	28.0106	8724.57	7831.55	10539.8	11997.6	17268.6	17080.6	15753.6	15993.2	9575.2	15010.2	8705.22	9742.32	10600	7134.59	7176.93	17596.4	8883.1	14245	13334.8	8250.9	14392.4	8181.26	10710.7	8392.04	14401.2	17937.8	7877.4	2443.19	7328.01	3549.95	15571.5	12917.6	15509.9	11649.1	2714.09	2547.83	2807.15	13234.2	22915.8	5798.72	2612.53	6107	13723.9	6643.83
LPC 18:0; [M+Hac-H]-@2.35	LPC 18:0; [M+Hac-H]-@2.35	582.375	582.38	2.35	9.1987	1.97118e+06	1.85962e+06	1.91542e+06	1.84381e+06	1.79024e+06	1.74481e+06	1.87104e+06	2.3286e+06	836591	1.85844e+06	958625	2.35148e+06	1.51416e+06	1.80259e+06	2.0147e+06	2.47898e+06	1.15012e+06	2.63126e+06	2.77031e+06	1.98957e+06	1.98633e+06	1.32814e+06	2.75431e+06	1.69388e+06	1.65132e+06	3.52546e+06	1.70627e+06	917950	1.66663e+06	2.00588e+06	1.57604e+06	1.79481e+06	2.02279e+06	1.47727e+06	1.84175e+06	1.36666e+06	1.83192e+06	2.6516e+06	2.56376e+06	1.17753e+06	3.19819e+06	2.8783e+06	2.26089e+06	1.21303e+06
LPC 18:1; [M+Hac-H]-@1.77	LPC 18:1; [M+Hac-H]-@1.77	580.359	580.364	1.77	7.22207	947970	964460	911901	893283	926527	919302	853419	1.09641e+06	693336	954473	526864	1.05204e+06	736184	910545	982423	1.32002e+06	457875	885001	1.22058e+06	798010	820344	756409	1.21876e+06	832186	853517	1.79885e+06	777640	446777	746470	686132	897072	768498	894536	715877	638660	513577	894943	970854	933449	573835	1.15811e+06	897418	986910	589459
LPC 18:2; [M+Hac-H]-@1.34	LPC 18:2; [M+Hac-H]-@1.34	578.343	578.348	1.34	6.6207	1.11084e+06	1.08919e+06	1.12783e+06	1.12636e+06	1.0293e+06	1.08549e+06	1.13623e+06	594870	348483	616990	210373	985080	351836	635820	493319	573626	122508	347816	664363	893286	708052	534301	983924	413067	628383	897708	425635	342390	410541	267718	478150	497581	573483	582776	198746	256499	506579	842861	529260	234531	424075	309200	538691	283376
LPC 18:3; [M+Hac-H]-@1.11	LPC 18:3; [M+Hac-H]-@1.11	576.328	576.333	1.11	26.2244	18496.3	27120.1	23643	22171.9	21127.4	22646.9	22523.7	8266.17	5087.51	10257.6	4690.38	17866.9	8129.89	8024.06	6217.9	6544.53	2320.93	13490.6	13513.5	25095.9	14073.2	10605.7	15168.1	6003.27	9607.52	20436.5	11788.1	4533.93	9984.15	N/A	11970.7	6495.42	10991.9	11226.8	4496.68	1543.8	7604.76	16350.8	21078	3128.13	7825.48	5639.55	9768.38	1974.51
LPC 19:1; [M+Hac-H]-@2.16	LPC 19:1; [M+Hac-H]-@2.16	594.375	594.38	2.16	55.6055	7113.07	6621.1	2274.27	5128.81	3645.15	4794.86	4849.28	6905.29	4909.03	3814.17	5392.47	6642.21	3086.48	4965.05	11446.3	7584.2	7376.01	5172.19	8444.43	3858.38	6352.67	3373.29	8490.95	5713.33	6252.81	6215.37	5746.68	2332.46	N/A	6231.95	1169.44	1855.22	7545.42	4883.63	7943.81	1612.63	5088.92	5168.58	5863.89	5231.95	7426.38	6432.82	7105.57	1312.1
LPC 20:0; [M+Hac-H]-@3.39	LPC 20:0; [M+Hac-H]-@3.39	610.406	610.411	3.39	48.4832	7287.83	7412.66	6765.85	11889.4	6015.7	7509.32	10614.8	16195.9	3412.3	9402.99	5709.53	14473.2	7504.65	11269.5	9591.51	12734	6574.14	13309.9	13776.8	6664.14	15481.5	7124.43	12317.6	9907.35	10403.1	15526.8	11861	5034.98	8902.33	5799.53	9207.79	11466.4	12074.4	4376.61	5887.79	4677.16	12521.1	9290.21	15260.2	5267.28	11871.8	14231.9	13838.6	6881.36
LPC 20:1; [M+Hac-H]-@2.61	LPC 20:1; [M+Hac-H]-@2.61	608.39	608.395	2.61	26.1001	12393.7	18751.6	21039.4	20130.9	22213.9	16170.2	17958.2	23902.2	11313.1	25055.4	17936.5	24770.6	20096.2	13567.4	34492.2	25271.1	34682.4	19739.7	16037.5	12639.9	21835.6	17102.8	23417.1	20349.3	19285.2	39215.4	20315.2	14637.6	21528.6	22449.3	8804.01	17012.3	21859	19799.1	23955.8	12451.6	27907	19612.8	30836.4	14971.1	18212.3	28402.3	17777.6	15017.6
LPC 20:2; [M+Hac-H]-@2.05	LPC 20:2; [M+Hac-H]-@2.05	606.375	606.38	2.05	21.0357	21986.9	21909.5	18047.6	14577.3	24515.7	22871.5	22487.5	31011.7	13960.8	33410.3	11759.9	25512	22739	26166.2	30285.3	59246.6	18823.1	41436.9	38113.7	20000.5	15777	14960.4	28025.7	22199.8	20328	65455.4	20093.6	6047.3	26132.9	27171.8	23593	23436.7	31988.1	19169.7	18505.7	15673.8	22987.1	30168.1	39937.5	16152.4	40595.6	37970.8	21836.7	20705.1
LPC 20:3; [M+Hac-H]-@1.61	LPC 20:3; [M+Hac-H]-@1.61	604.359	604.364	1.61	6.22341	107388	102741	108143	112277	102230	116410	106230	96515.9	112583	104036	48108.4	76503.8	52018.3	104917	126882	152556	40438.8	65169	185781	125610	80060.9	58384.2	119041	84539.3	69941.5	235076	49082.5	44040.2	86266.9	101044	105964	100725	102104	68686.9	83176.8	49911.7	75013.5	94480.7	80113.9	50871	203071	88537.4	89861.1	66193
LPC 20:4; [M+Hac-H]-@1.33	LPC 20:4; [M+Hac-H]-@1.33	602.343	602.348	1.33	5.45862	331639	327632	347661	330738	322445	330633	320387	400850	346700	267801	104136	337191	165274	295935	367794	423423	208259	225161	613346	439063	304747	157228	316718	358971	140937	470197	120709	117226	135469	186202	384055	193155	257689	254888	233105	135905	216773	438231	266222	179078	475417	208148	214925	201719
LPC 20:5; [M+Hac-H]-@1.06	LPC 20:5; [M+Hac-H]-@1.06	600.328	600.333	1.06	33.5643	25734.2	26067.7	19449	23004.8	29293.9	21895.7	28860.2	11116.7	7901.68	8753.84	17480.2	8321.94	7349.12	12805.3	15597.6	24356	8650.63	6489.5	19337.2	11091.1	10796.5	5146.99	8665.01	33027.8	3223.83	25138.4	3638.64	4274.28	6800.8	9114.12	19669	9711.04	12792.7	9208.31	5506.88	1891.15	4381.54	13578.2	21801.3	15364.9	12239.7	4668.82	10954.9	5274.99
LPC 22:0; [M+Hac-H]-@4.30	LPC 22:0; [M+Hac-H]-@4.30	638.437	638.442	4.3	73.7695	6268.84	4947.69	1939.75	8854.8	4498.24	3804.3	4872.32	5873.65	1218.36	3376.82	1933.13	2599.59	3505.08	1371.04	5488.54	5068.18	2311.02	6946.81	6916.38	3819.14	5159.29	3477.26	3748.27	3708.42	5924.32	7707.88	2609.45	1672.44	4814.1	4453.48	1169.55	1690.92	3385.79	3102.9	1625.55	2774.16	3203.7	5532.7	4015.01	4305.46	2830.07	5196.43	5301.45	2368.24
LPC 22:1; [M+Hac-H]-@3.46	LPC 22:1; [M+Hac-H]-@3.46	636.422	636.427	3.46	105.23	3025.31	2221.77	2100.07	1400.59	3162.13	1969.95	962.119	3328.8	2928.18	2783.8	2638.71	2146.8	77.5604	937.758	1970.28	992.105	1464.58	3879.42	3618.96	2242.07	2624.14	754.104	2544.2	1584.51	1196.29	938.912	1461.15	1304.79	862.987	N/A	842.381	2303.69	1569.42	1326.56	1006.95	1493.79	2503.59	1711.34	5357.53	1871.77	3143.29	4169.15	2706.72	1342.78
LPC 22:4; [M+Hac-H]-@1.89	LPC 22:4; [M+Hac-H]-@1.89	630.375	630.38	1.89	31.9005	8884.47	10401.4	12424.7	10604	9266.93	15063.7	8195.95	13220.3	16743.4	8973.68	2711.03	7436.37	10245	8130.37	18211.1	8213.21	5200.06	9527.76	13311.9	14548.5	13854	4443.41	17601.5	8737.67	7225.07	12184.7	9067.05	4558.07	9785.98	14518.6	13840.8	7576.75	9442.84	8672.29	4952.59	5952.16	7775.46	20880	14320.2	3844.8	29261.4	11905.9	11913.2	12689.4
LPC 22:5; [M+Hac-H]-@1.48	LPC 22:5; [M+Hac-H]-@1.48	628.359	628.364	1.48	18.3488	26520.4	25495.1	32335.2	24817.1	28957.8	26104.7	35775.4	28013.9	43976.6	16004.8	16914.5	19568.9	19570.1	25432.8	35877.4	46943	20019.3	16431	77213.3	24655.6	29162.3	18862.5	25017.7	27149.3	8042.56	61466.4	10118.5	14003.1	21049.7	16990	27757.6	15373.3	31393.2	18308.4	23945.1	4622.93	18559.7	40190.1	28923.7	12144.4	56142.7	21746.9	22206.4	14767.7
LPC 22:6; [M+Hac-H]-@1.27	LPC 22:6; [M+Hac-H]-@1.27	626.343	626.348	1.27	10.1982	67281	65153.4	67269.9	80320.8	60466	64329.3	68154.8	94775.2	115331	68298.7	62237.6	75258.3	72682.9	104761	152160	207750	79414.6	75313.6	215350	73188	72061	77689.2	69257.4	145297	43728.2	287851	39043.7	51162.3	95987.6	58416.2	130582	76114.6	94860.4	86736.8	75428.6	25878.4	51646.9	98752.2	42587.5	49743.6	108320	58709.6	94129.9	46227.4
LPC 24:0; [M+Hac-H]-@5.18	LPC 24:0; [M+Hac-H]-@5.18	666.468	666.473	5.18	29.6495	3597.76	4554.25	4831.2	5230.87	5559.76	3186.22	7498.26	5425.45	3521.23	3120.59	2328.73	4633.5	2761.9	4515.03	5778.62	6043.87	2325.56	4815.94	6086.96	1914.71	7128.54	5567.78	4994.17	7542.36	3843.77	7515.29	3494.16	2046.48	7715.92	11782	3643.56	2983.57	3539.36	1872.46	1902.07	3665.75	4567.27	8952.54	3543.43	3001.53	4423.71	6610.93	9514.1	3936.71
LPE 16:0; [M-H]-@1.68	LPE 16:0; [M-H]-@1.68	452.275	452.28	1.68	15.3629	68520.9	57109	65354.7	63772.8	60272.4	59280.8	61310.5	280075	151645	398169	122502	176216	205671	269960	337509	268795	172285	300404	444300	272810	255376	337600	501555	246817	231878	406405	193966	152460	419950	415615	135266	284987	284055	213829	256547	87145.3	226292	361412	221792	224811	536909	336206	463474	239382
LPE 17:0; [M-H]-@2.14	LPE 17:0; [M-H]-@2.14	466.291	466.296	2.14	48.7736	3647.3	7478.85	5142.96	2822.52	10916.7	6965.04	3708.98	11789	11755	11103.6	4450.06	5818.03	13351.6	11975.5	16076.9	17692.7	14559.8	16289.7	16631.9	7642.38	11661.7	12068.6	13917.2	8936.58	10496.3	21272.4	8051.68	6864.15	13256.4	13717.3	6897.9	7933.45	9364.81	12416.9	16384.2	8608.25	10222.9	22362.5	9964.54	6523.64	14475.9	13056	18482.9	10723.7
LPE 18:0; [M-H]-@2.49	LPE 18:0; [M-H]-@2.49	480.307	480.312	2.49	14.3597	142827	138220	166632	134773	138177	136769	140704	399783	332215	389755	231592	244213	346222	463129	616398	549049	447160	771656	891395	336784	433948	357310	642858	270019	315597	809493	349023	315129	530984	583419	233788	312052	446848	323697	464406	175876	438531	398727	367934	272069	1.02845e+06	715541	738759	247990
LPE 18:1; [M-H]-@1.87	LPE 18:1; [M-H]-@1.87	478.291	478.296	1.87	9.06019	99474.7	78745.7	122885	91989.6	102551	114067	83658.7	176719	179997	162197	91653.1	124593	152912	184781	218763	199481	128500	163614	232910	121144	223326	177699	298054	87399.9	132611	273263	183635	89122	200794	167345	113986	165034	210568	136953	123727	52113.1	161399	153782	169053	77548.2	338320	157074	348283	104953
LPE 18:2; [M-H]-@1.40	LPE 18:2; [M-H]-@1.40	476.275	476.28	1.4	12.3227	130557	100511	125084	138197	107084	146181	115299	53501.9	81512.9	91928.2	33820.4	119115	66282.6	91682.6	68551.9	61076.1	16960.9	51476	156147	130164	137798	209225	197525	37778.5	118314	126868	66205.5	48265.4	138004	88566.8	67355.9	77436.5	97548.2	85023.5	27434.4	28826.4	77247.5	134712	141528	26393.5	109500	53158.4	102401	34352.9
LPE 20:1; [M-H]-@2.72	LPE 20:1; [M-H]-@2.72	506.322	506.327	2.72	64.7837	4025.45	1724.32	1947.89	N/A	1794.93	3469.15	1861.5	4632.4	6624.31	6960.19	2519.58	3181.42	4759.8	4454.64	8822.53	6222.53	9624.64	N/A	5107.09	4554.19	4900.17	1917.12	8263.35	5706.32	4584.57	10591.1	2572.8	2567.2	7564.28	4696.25	3166.1	1998.69	5268.23	2758.26	3824.6	1031.44	4052.12	1764.05	N/A	5445.14	2997.89	4755.11	5242.86	3537.05
LPE 20:3; [M-H]-@1.67	LPE 20:3; [M-H]-@1.67	502.291	502.296	1.67	15.8569	16275	13970.4	11904.8	18078.8	20695.2	16137.9	19153.9	14480.3	31090.1	22417.6	6621.58	12471.8	15070.5	23789.8	20898.6	23303.1	9864.83	13462.5	30513	34178.7	20518.3	29226.6	33860.8	5832.61	16199.6	45933.7	18153.8	6270.78	40014.6	32434.5	22863.3	20407.3	23041.1	18340.2	13160.2	5049.85	17999	23903.6	33208.2	11359.9	50612	11238.3	26412	8638.32
LPE 20:4; [M-H]-@1.38	LPE 20:4; [M-H]-@1.38	500.275	500.28	1.38	11.3559	87685.2	85653.5	92914.1	100824	72279.7	112298	90558.2	95691.1	165776	79763	31783.7	90604.8	52513.5	99868	143052	111256	53411.2	79172.9	206412	144682	131552	140138	136584	76902.7	56311.2	163807	46962.6	58758.5	78857.9	168214	128563	65237.4	131442	64313.9	60379	29661.6	64248.7	144833	146338	51318.9	242132	70672.5	80714.9	65349.7
LPE 22:4; [M-H]-@1.94	LPE 22:4; [M-H]-@1.94	528.307	528.312	1.94	32.0325	3550.81	6784.25	5897.96	4215.23	7474.98	6490.35	1282.12	10455.6	19993.5	5683.65	923.494	3122.35	2610.93	8816.88	10573	3365.35	4258.24	7061.82	24722.6	13246.3	12540.3	12009.7	15836.6	1768.02	5212.62	14763.9	6991.13	9960.18	10492.6	15692.3	10949	17981.5	7323.04	3915.44	3676.78	2213.02	7759.13	11276.1	10051.1	3240.72	42895.6	14860.4	20438.9	4214.68
LPE 22:5; [M-H]-@1.67	LPE 22:5; [M-H]-@1.67	526.291	526.296	1.67	22.6467	25858.8	19402.2	23736.9	28937	24997.7	19148.9	17582.4	22320.6	69574.5	25953.5	7694.21	22776.8	21991.5	30751.1	23398.5	33488.8	15578.6	17026.8	86888.8	49154.9	54310.3	47458	58441.3	15171.6	21211.2	65221	8190.53	14107.2	32232	34685.4	47024.2	19201.3	43315.4	19770.1	14532.7	7576.53	23376.2	63945.4	38297.4	16233.8	89418.3	21230	37412.5	25156.7
LPE 22:6; [M-H]-@1.34	LPE 22:6; [M-H]-@1.34	524.275	524.28	1.34	7.85085	61052.7	52014.8	67132	64074.6	44403.5	63915.7	59829.2	85323.2	181941	80853.3	62342.2	68202.4	66723.6	131699	159270	220789	70603.6	81619.4	301909	107022	91888.6	160687	120060	106119	41730.5	283949	46671.4	64638	139099	99009.2	176231	76836.1	144457	109341	53029.3	19125.9	44118.5	123029	65086.4	59435	171634	54951.2	153819	37366.9
OxPC 34:0+1O(1Cyc); [M+Hac-H]-@5.44	OxPC 34:0+1O(1Cyc); [M+Hac-H]-@5.44	834.583	834.588	5.44	24.2808	3645.91	2794.03	1836.9	4364.44	1701.75	4613.56	3041.38	9858.04	10037.5	8396.95	7774.99	4867.36	6869.51	N/A	12473.6	7755.82	20113	6161.01	7130.51	4274.23	5037.53	15277.9	7576.16	7850.56	5501.88	10587.9	4769.06	8749.31	6077.75	25293.2	8543.02	6094.7	9163.07	6136.74	4836	3554.19	2496.99	9625.04	N/A	8524.59	9658.39	10278.5	N/A	8432.96
OxPC 34:1+1O(1Cyc); [M+Hac-H]-@4.30	OxPC 34:1+1O(1Cyc); [M+Hac-H]-@4.30	832.568	832.573	4.3	8.01806	38927.5	40408.6	39527.8	47847	35406	43763.2	40372.6	31372	24635.5	49240.3	56801.3	46103.5	99554.1	74004.6	92062.1	59283.5	1.13307e+06	135253	33988.6	134631	114017	59304.2	68513.2	119628	38949.9	565768	50219.9	408552	128285	764708	54909.1	44935.4	117358	189346	360508	67771.5	153731	119052	711266	251491	741501	1.21908e+06	907021	609066
OxPC 34:1+1O(1Cyc); [M+Hac-H]-@5.01	OxPC 34:1+1O(1Cyc); [M+Hac-H]-@5.01	832.568	832.573	5.01	12.0484	N/A	5650.12	N/A	3602.33	3503.22	N/A	N/A	9274.63	N/A	8290.33	12826.6	N/A	19884.5	15828.7	N/A	15626.7	N/A	9166.06	N/A	8335.97	15230.8	9374.68	7032.52	8318.48	N/A	24199	N/A	11168.5	13383.3	175749	10936	6892	21532.3	N/A	11152.3	6076.49	8123.77	N/A	242042	31584.3	31446.5	37280.3	N/A	43284.4
OxPC 34:2+2O; [M+Hac-H]-@3.59	OxPC 34:2+2O; [M+Hac-H]-@3.59	848.563	848.568	3.59	6.92736	17884	19408.7	18415.5	23737.6	15150.1	18037.1	16276.2	16137	24061	35603.2	46344.8	22375.8	79429.8	56518	48185.8	41113.1	163505	55145.5	15575.6	29149.8	40351	27146.5	26526.8	32401.5	17557.6	58896.1	27022	74924.9	29846.4	830217	45003.5	22735.3	80403.6	31480.7	51466.6	20989.1	28563	35574.1	1.41864e+06	125862	69190.2	289577	64458.9	185050
OxPC 34:2+2O; [M+Hac-H]-@4.47	OxPC 34:2+2O; [M+Hac-H]-@4.47	848.563	848.568	4.47	36.3918	1061.15	975.662	307.478	N/A	870.266	624.615	808.31	1907.73	727.642	735.612	1759.97	7578.72	8117.87	N/A	8822.12	N/A	13210.9	6490.46	6480.72	6218.77	7104.77	4900.75	5028.83	2863.23	826.707	14317.6	2440.62	5486.32	12471	N/A	9360.23	N/A	79569.5	10147.8	11124.2	88.4855	396.792	2801.06	10660.2	10067.8	3861.8	N/A	18582.6	545844
OxPC 34:3+1O; [M+Hac-H]-@4.02	OxPC 34:3+1O; [M+Hac-H]-@4.02	830.552	830.557	4.02	14.4727	1252.21	1965.61	1264.87	2302.08	416.775	394.119	768.568	300.952	N/A	1056.44	3953.93	696.305	N/A	2425.05	5185.73	N/A	28356.6	N/A	N/A	5972.4	N/A	N/A	N/A	8432.81	3358.57	40388.3	N/A	12755.6	11822.3	24582	3158.87	N/A	5128.52	8232.76	15473.4	1397.01	6922.88	6962.99	66056.2	7056.9	43799	71372	47739.4	24687.4
OxPC 34:3+1O; [M+Hac-H]-@4.70	OxPC 34:3+1O; [M+Hac-H]-@4.70	830.552	830.557	4.7	17.8696	8193.84	8718.39	5875.56	13309.8	12340	12670.1	7901.23	12394.9	11356.5	17993.6	21195.6	16016.5	56844.3	37971.6	36285.6	28845.5	95190.4	36443.1	9461.15	21352.7	36472.5	19433.4	25891	18571.4	16966.7	38922.9	20551.5	37146.5	23028.6	450403	23983.9	18341.8	29771.5	29791.1	26873.5	9403.88	18105.6	17660.5	699144	59005.9	52434.1	79704.5	49593.2	119092
OxPC 36:1+1O(1Cyc); [M+Hac-H]-@5.19	OxPC 36:1+1O(1Cyc); [M+Hac-H]-@5.19	860.599	860.604	5.19	27.6537	16350.2	22913	22346.4	27118.1	15414.3	15253.4	18010.2	N/A	6848.96	26281.3	20644	12535.9	19214.4	24246.9	30041.3	19626.7	148357	51880.4	5997.84	36423.9	21622.8	27462.4	22004.7	34219.4	6611.31	225401	15351.5	76674.3	33785.3	233505	23271.6	15153.8	21518.1	35238.7	77130.2	27967.9	57630.8	37405.1	236627	50932.5	194179	283815	215646	111874
OxPC 36:2+1O(1Cyc); [M+Hac-H]-@4.53	OxPC 36:2+1O(1Cyc); [M+Hac-H]-@4.53	858.583	858.588	4.53	11.9268	23227.4	28195.6	28338.7	30472.8	22574.1	15107.3	26713.4	23735.3	9549.42	30779.8	26729.3	30791.2	52867.5	49279.7	82844.7	55732.3	456842	83245.7	20142.6	118189	97407	40678	32843.6	106792	16147.1	540416	17673.2	167929	52819.8	513663	22994.1	29422.4	61689.7	92377	227311	41415.9	89403.1	49125.8	25699.1	156227	685475	627400	464523	356878
OxPC 36:2+2O; [M+Hac-H]-@5.22	OxPC 36:2+2O; [M+Hac-H]-@5.22	876.594	876.599	5.22	76.9765	40.9971	90.261	417.882	N/A	777.689	478.781	759.093	N/A	1147.6	1653.18	493.088	3326.47	831.18	N/A	N/A	N/A	990.363	1536.41	1611.58	3083.4	2094.81	125.041	N/A	N/A	N/A	N/A	1732.37	N/A	1447.72	N/A	927.788	N/A	11809.9	1587.43	587.017	506.187	1136.52	1413.06	N/A	4354.87	N/A	N/A	3677.13	170326
OxPC 36:3+1O(1Cyc); [M+Hac-H]-@4.64	OxPC 36:3+1O(1Cyc); [M+Hac-H]-@4.64	856.568	856.573	4.64	20.3654	53759	25747.7	43708	50367.2	48440.1	52855.8	29304.9	25929.8	29162.5	47597.1	39985.8	48672.4	71605.4	58454.3	88103.7	35622.4	1.09992e+06	97769.2	23184.2	198847	147426	77679.1	32787.6	195226	22446	581900	35067.8	241680	94752.1	455154	61747.9	29657.3	75544.6	173595	391057	60297.1	136216	174401	532753	247744	684826	690256	535540	701522
OxPC 36:3+1O(1Cyc); [M+Hac-H]-@5.01	OxPC 36:3+1O(1Cyc); [M+Hac-H]-@5.01	856.568	856.573	5.01	26.5535	53759	17874.5	43708	50367.2	48440.1	52855.8	29304.9	25929.8	N/A	47597.1	39985.8	48672.4	71605.4	58454.3	88103.7	14914.2	1.09992e+06	97769.2	16963	198847	147426	77679.1	32787.6	195226	22446	581900	35067.8	241680	94752.1	455154	61747.9	29657.3	75544.6	173595	391057	60297.1	136216	174401	532753	247744	327135	690256	535540	701522
OxPC 36:3+1O; [M+Hac-H]-@4.68	OxPC 36:3+1O; [M+Hac-H]-@4.68	858.583	858.588	4.68	11.9268	23227.4	28195.6	28338.7	30472.8	22574.1	15107.3	26713.4	23735.3	9549.42	30779.8	26729.3	30791.2	52867.5	49279.7	82844.7	55732.3	456842	83245.7	20142.6	118189	97407	40678	32843.6	106792	16147.1	540416	17673.2	167929	52819.8	513663	22994.1	29422.4	61689.7	92377	227311	41415.9	89403.1	49125.8	N/A	156227	685475	627400	464523	356878
OxPC 36:3+2O(1Cyc); [M+Hac-H]-@4.59	OxPC 36:3+2O(1Cyc); [M+Hac-H]-@4.59	872.563	872.568	4.59	39.3427	2165.27	N/A	5933.45	N/A	31.3319	4783.93	2712.96	N/A	2917.54	6312.27	4986.22	5234.78	N/A	N/A	8761.83	N/A	23025.3	5748.11	4154.01	5815.61	N/A	4714.95	4016.45	8812.19	629.6	9796.95	4355.44	5578.17	N/A	N/A	N/A	372.043	N/A	3112.31	N/A	2522.79	2629.23	12795.1	100476	10162	N/A	1820.51	6398.77	140273
OxPC 36:4+1O(1Cyc); [M+Hac-H]-@4.22	OxPC 36:4+1O(1Cyc); [M+Hac-H]-@4.22	854.552	854.557	4.22	26.6001	6840.87	7739.68	5808.74	10051.5	4005.52	4812.54	9364.64	2349.13	2113.37	5998.44	11682.5	1736.42	9774.02	9178.18	13269	6016.55	109654	15332.1	2214.27	11626.7	6964.52	2762.52	2980.91	37287.3	615.272	68259.1	6030.39	14435.2	9224.81	59587.2	4487.28	3260.05	5929.1	7105.25	18956.5	1593.47	6078.46	6842.11	72054.3	34629.9	79232.2	60124.4	58665.4	58021
OxPC 36:4+1O; [M+Hac-H]-@4.40	OxPC 36:4+1O; [M+Hac-H]-@4.40	856.568	856.573	4.4	113.471	8386.44	25747.7	17921.3	N/A	N/A	N/A	18926.7	25929.8	29162.5	N/A	N/A	N/A	10094.5	N/A	N/A	35622.4	N/A	N/A	23184.2	11969.1	N/A	77679.1	9099.21	N/A	N/A	N/A	35067.8	N/A	N/A	233224	2127.29	N/A	N/A	N/A	N/A	N/A	25200.3	N/A	N/A	N/A	684826	N/A	N/A	N/A
OxPC 38:3+1O(1Cyc); [M+Hac-H]-@5.41	OxPC 38:3+1O(1Cyc); [M+Hac-H]-@5.41	884.599	884.604	5.41	20.3504	26987.6	28640.9	22238.9	26144.2	16160.3	25791.6	14006.2	9296.12	11868.2	14499.2	N/A	10041.6	34630.1	11544.2	22905.9	17925	240110	21514.5	14301.1	62110.3	18691.6	14736.2	15904.5	47826.8	4104.88	178369	15118.2	26629.8	10815.6	88883.7	14713.2	8112.63	16817.4	33765.1	131710	19377	46776.9	57503.6	190020	60662.2	264808	247496	193348	195090
OxPC 38:5+1O(1Cyc); [M+Hac-H]-@4.48	OxPC 38:5+1O(1Cyc); [M+Hac-H]-@4.48	880.568	880.573	4.48	11.8804	30319.6	27365.3	25199.2	19224.4	30502	24579.9	24784.7	23784.2	8670.94	31923.6	63392.5	16371.9	66786.9	16469.2	72012.5	52708.3	617520	60107.5	17790.2	52667.5	64954.1	55076.3	11437.5	193687	8923.93	670710	16351.3	173298	126607	232502	37912.6	16634.9	29024.9	119803	198635	23809.2	51877	57574.2	175042	201257	318065	409219	456369	210247
OxPC 38:5+1O(1Cyc); [M+Hac-H]-@4.99	OxPC 38:5+1O(1Cyc); [M+Hac-H]-@4.99	880.568	880.573	4.99	60.3218	N/A	N/A	N/A	8523.84	30502	N/A	N/A	N/A	4373.24	N/A	N/A	9302.55	N/A	11013.4	N/A	11190	16745	17009.2	5722.29	20649.7	20715.4	N/A	6837.9	N/A	N/A	N/A	N/A	N/A	126607	115520	N/A	8013.78	9620.78	N/A	50304.7	7194.11	10723.1	24606.5	N/A	N/A	66516.7	14037.6	N/A	59872.5
OxPC 40:5+1O(1Cyc); [M+Hac-H]-@5.25	OxPC 40:5+1O(1Cyc); [M+Hac-H]-@5.25	908.599	908.604	5.25	18.3659	6541.88	4073.1	4808.79	6089.58	7062.78	5646.71	6379.17	2937.49	2320.44	6311.24	11255.9	N/A	14746.8	4414.07	17920.4	10563.6	57098.1	11976.2	1306.1	12441.9	20362.5	8909.86	5854.28	22095.2	2743.81	86991.7	1312.06	19356.3	20816.5	83912	7535.27	N/A	8155.39	12537.7	39721	5192.18	15176.7	18304.8	35281.4	28096.5	90590.8	85440.5	106832	51514.6
OxPE 34:1+1O(1Cyc); [M-H]-@4.57	OxPE 34:1+1O(1Cyc); [M-H]-@4.57	730.5	730.505	4.57	16.6294	406.686	665.504	687.674	1274.36	905.522	1180.71	1891.96	487.398	N/A	4467.48	3975.97	1934.36	5034	N/A	5563.87	4561.85	80740.9	9605.38	1814.26	5363.11	6302.17	2814.13	2908.82	2935.66	904.899	40560.1	632.956	32754.4	10036.7	93977.4	2173.35	1116.03	4052.12	6812.91	23029.5	853.944	9831.27	4361.87	65376.3	15693.7	61591.4	110834	96378	52540.2
OxPE 34:2+1O; [M-H]-@4.64	OxPE 34:2+1O; [M-H]-@4.64	730.5	730.505	4.64	16.6294	406.686	665.504	687.674	1274.36	905.522	1180.71	1891.96	487.398	N/A	4467.48	3975.97	1934.36	5034	N/A	5563.87	4561.85	80740.9	9605.38	1814.26	5363.11	6302.17	2814.13	2908.82	2935.66	904.899	40560.1	632.956	32754.4	10036.7	93977.4	2173.35	1116.03	4052.12	6812.91	23029.5	853.944	9831.27	4361.87	65376.3	15693.7	61591.4	110834	96378	52540.2
OxPE 34:2+2O; [M-H]-@3.62	OxPE 34:2+2O; [M-H]-@3.62	746.495	746.5	3.62	40.8139	230.296	319.468	90.7564	N/A	N/A	282.748	N/A	352.443	1827.71	935.571	2361.87	350.124	2029.23	2505.42	3283.03	2266.8	10527	4081.31	447.828	90.2012	N/A	2789.5	1874.52	963.215	1085.25	2459.5	509.957	3097.51	2991.56	106051	929.814	999.292	807.308	1987.3	2008	600.609	2457.38	830.269	88587.3	9373.49	7150.24	15715.8	7219.05	13983.9
OxPE 36:2+1O(1Cyc); [M-H]-@4.74	OxPE 36:2+1O(1Cyc); [M-H]-@4.74	756.515	756.52	4.74	17.2529	891.047	N/A	N/A	1922.82	712.709	821.924	N/A	1127.68	1179.29	2285.67	4796.73	760.586	6045.41	N/A	N/A	1575	70667.7	11750.3	2275.33	7277.39	11571.8	10322.2	3648.58	5823.52	N/A	58479.2	3433.64	29855.7	10923.2	106530	N/A	1970.69	2645.5	10576.9	27035	3426.2	9866.8	9164.96	31741.3	15110.5	83076.5	102450	93041.1	53332.1
OxPE 36:2+1O; [M-H]-@6.07	OxPE 36:2+1O; [M-H]-@6.07	758.531	758.536	6.07	27.7078	3184.06	7503.76	4288.18	5766.85	4251.25	6285.09	2598.35	14701.7	25732.5	43121.8	21159.4	14423.9	17329.1	20165.9	26024.2	29851.5	118482	36468.9	32670.4	17365.9	17273.1	18875.1	15153.4	7886.9	25191	72156.6	23677.4	22058.2	19609.8	140482	16322.9	11207.3	15837.9	28495.8	41340.1	14474.6	30684.4	18945.7	241356	44184.7	160013	159121	89578.7	62024.7
OxPE 36:2+2O; [M-H]-@4.49	OxPE 36:2+2O; [M-H]-@4.49	774.526	774.531	4.49	17.5454	N/A	1484.94	553.095	1415.82	1343.68	488.901	236.443	1748.07	3253.13	3266.82	4414.52	1176.1	2997.84	N/A	4724.14	3720.8	16368.1	5920.79	1585.82	3447.7	2094.24	2972.17	1986.95	1613.03	717.667	8204.63	1783.02	6186.67	3223.65	124053	1906.98	1082.96	4415.71	2058.13	6131.02	N/A	3532.74	760.428	152239	7905.43	10282.1	38672.5	11400.8	28860.6
OxPE 36:2e+1O(1Cyc); [M-H]-@5.64	OxPE 36:2e+1O(1Cyc); [M-H]-@5.64	742.536	742.541	5.64	14.9316	8824.93	7186.71	7829.91	9426.61	8556.33	5351.73	5262.11	19614.8	30179.2	28843.1	20905.2	23587	29890.7	38406.6	33732.7	27425.8	37584.9	39480.3	23510.3	45876.4	55343	27607.5	N/A	27075.8	21445.7	34194.9	58345.5	28051.6	31174.2	54984.2	N/A	23164.5	40932.5	45171.8	43903.3	16454	41266	26142.3	70217.5	21458.5	77788.7	76986.9	71367.9	21897.1
OxPE 36:3+1O(1Cyc); [M-H]-@4.86	OxPE 36:3+1O(1Cyc); [M-H]-@4.86	754.5	754.505	4.86	26.5647	2697.46	1287.11	4319.05	2072.68	2539.5	1325.85	N/A	7650.33	5089.3	14737.2	7153.65	7434.63	6352.57	13506.1	11090.8	4676.59	266306	27583.5	7801.2	34014.1	16829.7	15952.4	11567.3	19333.6	1845.85	70865.3	6872.68	90352.6	42764.4	265275	2795.16	4552.73	14909.4	12774.8	65063.7	7036.44	20248.7	15514	144494	23518.8	299882	245024	183916	146942
OxPE 36:4+1O(1Cyc); [M-H]-@4.70	OxPE 36:4+1O(1Cyc); [M-H]-@4.70	752.484	752.489	4.7	53.545	632.269	634.902	1714.77	367.897	55.5661	404.089	807.521	528.928	236.475	396.452	1452.04	393.524	2712.57	2473.09	1916.74	410.589	9187.34	2468	783.136	1952.16	837.93	1046.57	458.37	1675.35	227.487	12836.4	1773.14	2804.58	3653.21	17250.7	395.132	N/A	396.909	2552.9	N/A	228.5	1706.48	2331.89	23108.6	1740.61	23082.6	9681.25	14561.9	10190.2
OxPE 36:4+1O; [M-H]-@4.67	OxPE 36:4+1O; [M-H]-@4.67	754.5	754.505	4.67	26.5647	2697.46	1149.7	4319.05	2072.68	1353.81	1325.85	1839.59	7650.33	N/A	N/A	1875.88	N/A	6352.57	N/A	9840.82	4676.59	266306	27583.5	N/A	34014.1	16829.7	N/A	1156.86	1641.78	1845.85	70865.3	879.415	90352.6	N/A	265275	2795.16	N/A	7575.77	11030.3	65063.7	7036.44	20248.7	15514	144494	23518.8	N/A	245024	183916	146942
OxPE 36:4+2O; [M-H]-@4.70	OxPE 36:4+2O; [M-H]-@4.70	770.495	770.5	4.7	28.6966	1709.15	N/A	N/A	552.202	N/A	N/A	330.395	570.923	1035.23	512.423	1734.7	N/A	737.765	427.271	1355.11	470.265	N/A	N/A	471.241	1142.48	2396.96	996.196	N/A	6787.83	N/A	1203.56	N/A	2963.49	N/A	N/A	3450.19	N/A	1374.94	3606.28	4692.17	50.8366	N/A	1488.65	N/A	N/A	12270.1	19912.1	N/A	17363.5
OxPE 38:3+1O(1Cyc); [M-H]-@5.73	OxPE 38:3+1O(1Cyc); [M-H]-@5.73	782.531	782.536	5.73	8.82507	13119.6	18944.2	13835.1	14124.6	11078	7668.33	11233.9	42802.2	31103.9	47353.2	31520.8	26140	45186.8	41034.3	65573.1	36096.3	469028	87991.6	19186.5	100463	95671.9	54059.6	61645.4	76900.9	12291.1	155060	37405.4	194006	81042.4	443489	34876.9	16674.6	42547.4	89239	209799	33719.3	115630	56924.3	293380	132581	514330	463179	365266	302337
OxPE 38:4+1O(1Cyc); [M-H]-@5.03	OxPE 38:4+1O(1Cyc); [M-H]-@5.03	780.515	780.52	5.03	33.0136	N/A	9224.65	2772.17	4623.47	5860.48	7871.06	6428.3	8598.6	N/A	1062.63	5901.69	7919.92	11986.3	11775.6	26684.2	10023.8	256093	25293	N/A	42718.1	N/A	12369.6	7698.91	19792.6	1144.54	183733	N/A	N/A	33781.7	131749	N/A	4330.05	13056	17470.8	53085.7	N/A	37044.4	22730.3	131745	59336.4	N/A	271060	196672	129004
OxPE 38:4+1O; [M-H]-@5.41	OxPE 38:4+1O; [M-H]-@5.41	782.531	782.536	5.41	8.82507	N/A	N/A	13835.1	14124.6	11078	7668.33	11233.9	42802.2	N/A	4341.56	31520.8	14856	45186.8	41034.3	N/A	4347.37	469028	87991.6	19186.5	100463	95671.9	54059.6	N/A	N/A	12291.1	155060	37405.4	194006	81042.4	N/A	34876.9	6836.93	N/A	89239	N/A	33719.3	115630	56924.3	293380	N/A	514330	463179	N/A	302337
OxPE 38:4e+1O(1Cyc); [M-H]-@5.89	OxPE 38:4e+1O(1Cyc); [M-H]-@5.89	766.536	766.541	5.89	26.2725	45999.4	80998.4	63827.3	54847.5	53483.6	11554.5	70382.9	31995	47824.9	50283	39342.9	26392.9	57896.7	25315.3	106231	57000.6	351833	83779.4	66240.7	96126.1	162065	98415.4	107169	73574.4	12828	631585	38224.1	127920	94225.2	384176	104630	60436.8	100083	126761	184401	72164.3	94561.3	86296.2	283789	131860	796035	432797	411143	152604
OxPE 38:5+1O(1Cyc); [M-H]-@4.66	OxPE 38:5+1O(1Cyc); [M-H]-@4.66	778.5	778.505	4.66	18.7031	7085.92	2678.3	3120.33	4912.59	N/A	2173.43	N/A	7429.75	4836.86	N/A	14290.1	N/A	18760.4	4446.36	31362.6	30511	687758	26234.3	8103.37	28812.8	33712.3	39727.4	9650.66	65431.9	6170.21	377322	6717.15	168095	92261	272819	11235.7	N/A	N/A	50185.1	258229	4673.65	21936.8	34479.1	113111	112677	260574	384033	432054	238764
OxPE 38:6+1O; [M-H]-@4.55	OxPE 38:6+1O; [M-H]-@4.55	778.5	778.505	4.55	18.7031	N/A	2678.3	3120.33	4912.59	N/A	2173.43	N/A	7429.75	4836.86	N/A	14290.1	N/A	18760.4	4446.36	31362.6	30511	687758	26234.3	8103.37	28812.8	33712.3	39727.4	9650.66	65431.9	N/A	377322	6717.15	168095	N/A	272819	11235.7	N/A	N/A	50185.1	258229	4673.65	21936.8	34479.1	113111	112677	260574	384033	432054	238764
OxPE 40:5+1O(1Cyc); [M-H]-@5.33	OxPE 40:5+1O(1Cyc); [M-H]-@5.33	806.531	806.536	5.33	40.6767	N/A	3680.49	N/A	762.83	6095.6	13022.9	5627.89	29708.8	N/A	55846.6	19333.1	N/A	38797.4	12456.3	63037.9	78438	194301	88100.3	32986.8	77656.1	63879.2	62653.2	37104.9	75870.3	6364.69	270578	19558.6	151617	62288.8	N/A	33949.7	27112.4	17835.7	99767.9	115066	19085	31430.4	55013.3	N/A	81713.4	369903	297429	375636	163750
OxPE 40:6+1O(1Cyc); [M-H]-@4.84	OxPE 40:6+1O(1Cyc); [M-H]-@4.84	804.515	804.52	4.84	45.4641	N/A	1572.35	N/A	1285.16	643.944	N/A	1521.26	503.37	N/A	1976.55	3588.83	1947.94	N/A	N/A	5978.34	6938.19	143452	7736.84	N/A	N/A	3872.05	N/A	N/A	10379.7	73.05	89833.1	796.081	33021.5	9722.88	45772.7	N/A	1053.13	8099.53	13064.9	28781.3	2343.99	2561.4	6380.65	N/A	13977.5	39397.3	56367.4	128716	64313.8
OxPE 40:6+2O; [M-H]-@5.29	OxPE 40:6+2O; [M-H]-@5.29	822.526	822.531	5.29	47.9134	1598.03	2113.13	1253.81	521.882	804.381	2408.05	2434.74	N/A	2863.17	5083.48	N/A	2642.7	3784.93	N/A	N/A	4755.89	4230.85	9656.47	10031.6	11176.1	11149.1	2848.96	N/A	14266	1402.19	N/A	6820.45	7626.3	6826.66	17340.6	2142	1634.28	4294.88	6707.82	N/A	2938.16	N/A	1525.03	45489.5	11777.1	6715.47	N/A	10137.7	20332.5
OxPE 40:7+1O; [M-H]-@4.65	OxPE 40:7+1O; [M-H]-@4.65	804.515	804.52	4.65	47.167	920.258	1572.35	742.505	1285.16	643.944	577.139	1521.26	503.37	798.837	1976.55	3588.83	1947.94	429.171	16.7202	5978.34	6938.19	143452	5474.59	N/A	N/A	3872.05	N/A	220.003	10379.7	73.05	89833.1	796.081	N/A	9722.88	45772.7	N/A	1053.13	N/A	13064.9	28781.3	2343.99	2561.4	6380.65	N/A	13977.5	39397.3	56367.4	128716	64313.8
PC 24:0; [M+Hac-H]-@3.75	PC 24:0; [M+Hac-H]-@3.75	680.448	680.453	3.75	64.3662	988.644	1904.53	417.193	715.89	570.85	972.093	936.693	919.037	266.323	1236.44	742.257	386.83	383.818	788.723	263.191	281.023	1837.1	2896.99	1621.67	397.514	6653.16	391.524	536.781	671.485	934.346	591.719	869.224	672.216	159.584	10784.2	378.969	703.913	317.608	1280.03	N/A	319.755	3496.92	682.651	6264.11	1453.82	2350.58	3126.04	4586.59	3996.3
PC 26:0; [M+Hac-H]-@4.52	PC 26:0; [M+Hac-H]-@4.52	708.479	708.484	4.52	49.4191	1124.96	2346.22	2061.68	1134.12	2558.68	921.98	2311.73	1191.76	N/A	445.32	284.407	989.574	7064.24	1488.96	1425.3	2294.59	1594.99	3705.77	2223.61	2690.87	22318	2016.64	1238.67	N/A	3206.76	5442.57	592.068	1026.64	2048	1834.69	1688.93	148.525	3146.26	760.097	1165.67	1041.07	7032.38	1343.95	17805.1	1208.22	9488.16	7244.33	6052.57	404.889
PC 28:0; [M+Hac-H]-@5.28	PC 28:0; [M+Hac-H]-@5.28	736.51	736.515	5.28	18.6801	18099.6	11339.1	7418.84	10815.8	12827	9832.33	13092	8585.97	7256.93	N/A	6182.98	11274.3	14371.1	16623.7	21396.2	13544.7	9641.02	34471.8	39576.1	18077.9	91102.6	17756.9	24702.7	12634.9	34499.8	18742	26100.1	9963.96	51340.6	36733.7	13343.4	9940.43	19790.9	13316.2	10819.7	6755.63	36631	35147.1	43734.8	7560.78	72774.6	23848	59929.9	10786.8
PC 28:1; [M+Hac-H]-@4.71	PC 28:1; [M+Hac-H]-@4.71	734.495	734.5	4.71	52.9144	1236.97	2019.12	868.326	1622.31	560.951	44.7341	1795.68	176.356	N/A	1561.89	273.993	2569.78	1095.14	2381.94	2101.96	2018.87	2153.5	4123.24	4304.75	810.015	13435.6	1833.77	2024.25	N/A	3867.26	4300.97	2714.15	1086.61	7239.27	9404.77	2973.32	509.107	N/A	786.792	1296.28	N/A	3164.19	2304.45	7691.67	385.058	5238.59	7514	5338.3	N/A
PC 29:0; [M+Hac-H]-@5.64	PC 29:0; [M+Hac-H]-@5.64	750.526	750.531	5.64	45.2991	5804.72	3278.42	1701.11	5157.02	3420.83	3123.02	3110.83	4137.91	N/A	N/A	4994.15	N/A	5163.22	4336.29	5132.93	4268.06	N/A	N/A	6615.01	4419	17444.6	6737.61	5623.55	6340.67	N/A	8827.53	5936.09	N/A	10871.9	19378.8	5469.86	3564.91	4760.87	N/A	N/A	2370.58	N/A	5098.57	24280.6	4017.72	3567.87	6191.79	N/A	9329.89
PC 30:0; [M+Hac-H]-@6.00	PC 30:0; [M+Hac-H]-@6.00	764.542	764.547	6	23.9894	48900.2	52918.6	47772.5	36446.5	47555.8	50014.7	48690.6	50521	62404.4	58622.7	69699.6	74136	87053.4	72721.3	99999.4	87692.3	50726.2	98375.9	192809	112053	234221	103257	131953	89032.2	86242.7	123703	91845.5	N/A	217969	173147	98821.5	64274	107182	69403.5	70188.4	38199.8	78821.1	118043	130816	58533.5	205744	107690	175528	68110.3
PC 30:1; [M+Hac-H]-@5.46	PC 30:1; [M+Hac-H]-@5.46	762.526	762.531	5.46	10.4324	21725.2	14343.9	20371.5	22356.6	21973.2	15179.9	21632.7	15744.2	33217.4	28395.2	25540.8	17083.8	42238	27699	37973.5	38568.3	N/A	54008.8	62873.1	42833.2	174401	41619.3	60009.1	26479	N/A	54523.5	32101.7	20264.9	144950	74475.9	33929.5	22056	32715	26667.2	18130.9	12435.2	36210.3	26255.7	33479.8	18189.1	105918	37220.3	76616.8	15876.7
PC 30:2; [M+Hac-H]-@4.93	PC 30:2; [M+Hac-H]-@4.93	760.51	760.515	4.93	32.07	2609.49	2188.84	1939.34	2091.8	2306.37	2850.61	4389.68	293.564	2879.77	3928.17	4781.82	2183.41	N/A	3822.02	2295.97	656.399	4487.39	8195.8	4062.81	6125.88	28791.8	N/A	N/A	2962.53	9294.29	10343.2	5901.73	1821.55	13211.5	3796.02	N/A	1541.38	5148.79	3135.49	N/A	517.873	10868.7	6298.85	17106.4	N/A	N/A	4502.87	13010.3	17406.9
PC 31:1; [M+Hac-H]-@5.81	PC 31:1; [M+Hac-H]-@5.81	776.542	776.547	5.81	31.8954	8674.6	7063.81	10012.3	5543.25	8710.98	12275.3	14739.6	7747.42	13263.4	12391.9	12274.6	11205.4	14576.5	10303.1	19972.2	19157.1	26310.6	18728.5	9304.63	21875.5	27372.3	14776.2	20012.4	8295.33	21232.1	20069.5	8022.3	17651	21075	28380.6	10783.6	17939.8	13814.4	11010.6	18857.4	N/A	7169.06	19505.6	37514.9	10257.9	24798.7	28109.2	25218.8	12997.6
PC 32:0; [M+Hac-H]-@6.63	PC 32:0; [M+Hac-H]-@6.63	792.573	792.578	6.63	13.0403	136685	126944	142225	173952	145639	139391	119506	215188	378065	304193	301657	362311	340758	389107	552546	447439	343585	396442	403701	313647	492018	473428	474624	436862	258831	347640	300213	243522	509237	457550	356804	239929	474892	298848	325514	224762	210825	346894	268423	275257	813034	327061	545034	298729
PC 32:0e; [M+Hac-H]-@7.02	PC 32:0e; [M+Hac-H]-@7.02	778.594	778.599	7.02	24.7517	23289.1	37769.4	36257	32632.6	29975.7	26406.9	53026.6	68279.5	56066.6	38119.2	44204.2	72731.7	35849.6	53179.3	88783.7	41893.1	56281	86910.8	56644.8	52236.8	74640.7	41011.4	76976.1	59468.7	66125.8	55246.5	60345.2	37190.6	83842.8	54045.4	56921	36355.1	62388.6	57835.9	60701.4	53982.4	50809.2	34970.6	51987	54461.2	72242.4	72277.2	49302.8	65692.6
PC 32:1; [M+Hac-H]-@6.12	PC 32:1; [M+Hac-H]-@6.12	790.557	790.562	6.12	16.4782	196048	212968	205176	229690	199852	206097	199953	376672	1.06408e+06	705104	590143	386364	645445	497746	1.04709e+06	649408	414462	867307	1.02656e+06	745874	1.01158e+06	785077	1.21004e+06	474922	641269	1.32258e+06	543290	542821	3.2097e+06	1.58033e+06	607148	451477	574294	585154	650633	278191	285969	342503	702395	287060	2.48026e+06	965466	1.27493e+06	576395
PC 32:1e; [M+Hac-H]-@6.94	PC 32:1e; [M+Hac-H]-@6.94	776.578	776.583	6.94	39.9236	19575.9	22962.3	23282	15592.9	16560	12151.7	16626	44385.9	16797.9	20010.4	19761.7	29701.1	19647.8	27232	36583.1	40680.6	50116.2	26503.2	56232.5	24818.1	37308.7	22057.3	19295	37048.3	N/A	36469.7	15714.9	22443.6	25629.5	23658.2	30362.6	10296.9	31719.1	36655.6	30348.3	15914.2	13813.3	23900.3	22973	16238.8	37334.3	28339.8	22119.5	31257.5
PC 32:2; [M+Hac-H]-@5.63	PC 32:2; [M+Hac-H]-@5.63	788.542	788.547	5.63	7.63119	144501	155448	153329	164118	144221	147323	121032	222511	188286	203131	192950	186992	296150	239798	329956	246916	119221	404000	234229	302375	452514	177341	461372	214328	278664	346185	359336	178864	354931	243916	281580	186974	221321	272548	155610	113375	291851	239143	248432	152333	260978	282398	375150	199044
PC 32:2e; [M+Hac-H]-@6.52	PC 32:2e; [M+Hac-H]-@6.52	774.562	774.567	6.52	51.0223	N/A	N/A	N/A	N/A	N/A	N/A	2624.46	26221.9	N/A	N/A	N/A	N/A	20188.9	N/A	23981	5558.05	N/A	22490.5	8119.4	8387.14	4729.89	N/A	7726.81	31332.5	4740.9	28768	3595.97	32481.8	6329.84	N/A	26333.9	16910	19388.1	24904.2	21957	2515.09	N/A	16356.1	N/A	N/A	N/A	N/A	11312.8	8999.42
PC 32:3; [M+Hac-H]-@5.18	PC 32:3; [M+Hac-H]-@5.18	786.526	786.531	5.18	21.0979	4211.5	5019.38	5315.1	5875.15	6012.18	4312.11	6428.58	6250.43	6019.06	4515.18	5705.42	7771.37	12793.1	7058.6	8832.87	4794.05	5325.34	14284.1	7943.89	12320.6	26848.7	6268.03	13068.8	6715.1	10289.5	12130.8	19550.6	6562.64	15472	13147.5	6831.47	3898.27	6454.93	4230.55	4505.58	1786.38	9563.79	7474.73	13104.1	2343.47	8582.72	11723	17451.1	6394.93
PC 33:0; [M+Hac-H]-@6.82	PC 33:0; [M+Hac-H]-@6.82	806.589	806.594	6.82	24.9374	12626.2	16084.8	12977.5	20590.6	15064.2	9875.43	10953.7	25745.7	20190	16523.8	18491.1	20433.4	21938.5	24987.7	21550.6	23195.4	21084.3	24493.9	28828.3	35308.7	31063.2	22959.5	22187.5	28979.3	24020.1	32257.9	19850.8	16505.9	18601.7	19238.4	33870.3	10818.9	21551.3	19269.9	24754.6	20248.7	15199.4	21803.2	33648.6	11255.6	26740.6	30787.3	28564.1	20119.6
PC 33:1; [M+Hac-H]-@6.45	PC 33:1; [M+Hac-H]-@6.45	804.573	804.578	6.45	24.6625	24239.1	20802.4	27502.3	26498	23277	31040.8	28222.1	60640.7	100150	57360	39627.2	70281.8	142773	40795.6	98408.3	73394.6	38144.2	52066.2	105048	57178.6	100388	86000	81239	70604.5	51508	119580	47860.4	70938	145790	101236	88355	32978.6	57363.9	91548.7	64768.7	30490.5	33872.2	40646	83716.8	66547.3	108488	88479.2	50255.9	67567.4
PC 33:2; [M+Hac-H]-@5.99	PC 33:2; [M+Hac-H]-@5.99	802.557	802.562	5.99	22.6176	40412.4	44771.1	51477.6	42155.1	40877.8	45016.9	40179.8	84632.6	53878.7	68766.2	70366.2	76177	121659	54889.6	105443	78376.2	100783	90148	39067.7	71748.9	112854	48564.9	132469	87538.3	105155	96816.4	83436.5	74380.1	97621.4	62119.2	122204	93429.4	84067.8	96508	62498.5	37599.9	71473.7	74989.2	76941	59688.7	39485.6	84356.2	48212.8	74037.2
PC 34:0e; [M+Hac-H]-@7.61	PC 34:0e; [M+Hac-H]-@7.61	806.625	806.63	7.61	30.3179	15786.8	21456.6	44326.9	15442.2	17031.4	33102.7	18078.4	38910.4	19731.3	23696.4	11791.2	27784.9	17542.1	41756.7	49507.8	28345.4	20168.5	54864.4	20914	21334.1	27899.8	14128	29753.8	35611	17791.5	19849	35624.5	14721.3	21773.6	39206.4	23704.1	24098.4	15915.6	17171.5	17994.4	19660.8	42508.9	21020.6	20866.8	41051.4	35232.9	34317.8	17901	25413.2
PC 34:1; [M+Hac-H]-@6.67	PC 34:1; [M+Hac-H]-@6.67	818.589	818.594	6.67	10.1608	1.70372e+06	1.61201e+06	1.61508e+06	1.64032e+06	1.53049e+06	1.60343e+06	1.62984e+06	3.8572e+06	5.06011e+06	3.86037e+06	4.02789e+06	3.66526e+06	4.5479e+06	3.75334e+06	4.57053e+06	4.72255e+06	4.09205e+06	3.6715e+06	4.3531e+06	3.68829e+06	4.67052e+06	3.09583e+06	4.66306e+06	4.46293e+06	3.90134e+06	4.83056e+06	3.73347e+06	3.123e+06	5.62816e+06	5.55142e+06	4.59156e+06	3.06349e+06	3.9832e+06	4.06396e+06	4.55097e+06	2.61048e+06	2.42596e+06	3.07747e+06	4.26025e+06	3.62196e+06	6.14593e+06	3.86932e+06	5.08222e+06	3.85458e+06
PC 34:1; [M+Hac-H]-@8.71	PC 34:1; [M+Hac-H]-@8.71	818.589	818.594	8.71	61.6693	21237.8	44425.2	5216.79	N/A	22850.7	N/A	14152.2	36056.3	24757.3	58971.1	23501.7	15207	95522.1	13368.1	108279	96534.3	20066.3	22865.6	N/A	18582.9	N/A	47917.7	N/A	30213.3	49227.7	86005.5	56406.4	N/A	128730	35329.2	94193.3	20873.7	47973.7	N/A	66597.4	17228.2	17157.7	N/A	N/A	34928.8	N/A	31018	36849.1	N/A
PC 34:1e; [M+Hac-H]-@7.11	PC 34:1e; [M+Hac-H]-@7.11	804.609	804.614	7.11	14.9153	69334.6	69194.4	62482.5	65079.5	53439.9	54681.5	63059.2	136145	114908	81033	83126.8	127741	70507.3	108062	139864	101672	128210	109654	97064.9	99792.2	141897	69593.6	108652	109793	96553.3	87435.3	115303	124959	100042	94841.4	123509	57526.2	110385	117692	93938.3	110806	92385.5	81888.1	105940	103358	97766.6	121177	92889	120665
PC 34:2; [M+Hac-H]-@4.74	PC 34:2; [M+Hac-H]-@4.74	816.573	816.578	4.74	50.6473	1272.22	743.75	1419.04	951.91	134.122	5264.48	1169.46	4439.9	6285.19	N/A	20923.2	12009.5	14369.7	N/A	20022.3	N/A	N/A	22222.8	12560.8	6871.08	9982.19	4995.76	5382.39	N/A	19534.2	28681.8	4236.72	8277.68	N/A	N/A	2754.45	N/A	10348.1	N/A	10379.2	N/A	14446.2	N/A	37256.3	7398.56	28315.2	33773	14085.1	13770.6
PC 34:2; [M+Hac-H]-@6.25	PC 34:2; [M+Hac-H]-@6.25	816.573	816.578	6.25	12.7009	3.50949e+06	3.30864e+06	3.21363e+06	3.49074e+06	3.54678e+06	3.11135e+06	3.04941e+06	6.30188e+06	6.04608e+06	6.4293e+06	5.55395e+06	5.74464e+06	5.80051e+06	6.51725e+06	6.76086e+06	6.30524e+06	6.26445e+06	7.63743e+06	5.04577e+06	5.7013e+06	6.25398e+06	4.26936e+06	7.58985e+06	5.98943e+06	6.94004e+06	6.58308e+06	6.38599e+06	4.93096e+06	7.12961e+06	6.13645e+06	5.87268e+06	5.83799e+06	5.69847e+06	7.18283e+06	6.1222e+06	4.36658e+06	5.68529e+06	5.35443e+06	5.00055e+06	5.76243e+06	6.35931e+06	7.72102e+06	7.4884e+06	6.53964e+06
PC 34:2; [M+Hac-H]-@7.59	PC 34:2; [M+Hac-H]-@7.59	816.573	816.578	7.59	65.609	19555.1	16361.3	18111.5	23619	35078.6	34306	16865.2	44508.5	N/A	18223	69165.7	77540.1	48574.6	40428.5	49290.6	42630.2	64730.4	N/A	N/A	25799.5	N/A	N/A	79879.8	31737.2	27482.7	49071.2	51756.5	N/A	75421.8	N/A	14700.3	31816.3	32919.8	N/A	N/A	22140.8	30478.1	63231.5	N/A	27851.9	N/A	N/A	31157.4	65007.4
PC 34:2; [M+Hac-H]-@8.37	PC 34:2; [M+Hac-H]-@8.37	816.573	816.578	8.37	32.2905	10297	53839.6	50991.7	18551.6	16824.6	42386.3	19490.2	78076.3	40873.3	89051.8	27961.9	N/A	113462	53632.5	92622.2	153994	53855.4	130515	20029.5	57555.7	144298	108182	122726	N/A	75061.9	58699.2	81443.7	172271	66134.4	58271.5	75619.5	44672.7	125205	176015	110922	65375.1	22170.1	N/A	46128.8	35933.6	45616.4	N/A	N/A	24403.5
PC 34:2; [M+Hac-H]-@8.86	PC 34:2; [M+Hac-H]-@8.86	816.573	816.578	8.86	56.4734	25163.4	53839.6	50991.7	18551.6	42918.4	42386.3	19490.2	N/A	95185.4	N/A	44132.3	96159.9	N/A	53632.5	92622.2	153994	53855.4	N/A	66520.9	N/A	N/A	108182	122726	103752	22653.7	58699.2	81443.7	N/A	66134.4	N/A	45919.4	44672.7	125205	176015	110922	65375.1	109501	N/A	46128.8	35933.6	45616.4	171254	213857	27570.3
PC 34:2e; [M+Hac-H]-@6.91	PC 34:2e; [M+Hac-H]-@6.91	802.594	802.599	6.91	7.77791	54098.9	57522.2	56096.8	58285.4	51065.2	53278.9	49827.3	115716	78436.3	62097.5	54861.1	93722.8	81063.5	66912.9	114159	69463.2	78783.9	88325.9	63206.6	110005	104634	59711.6	95850.3	74297.9	79809.1	118439	98520.9	70929.3	83557.7	96529.1	112666	59641.7	74572.2	57699.6	71629.4	74486.3	84134.7	75746.6	80696.7	61750	142709	136376	126759	47725.2
PC 34:3; [M+Hac-H]-@5.78	PC 34:3; [M+Hac-H]-@5.78	814.557	814.562	5.78	9.69408	275642	263030	307456	245795	245630	247463	244882	390995	521570	398995	422395	347000	574301	445633	631493	614992	295590	650293	323718	521291	526528	339836	791357	404051	467185	613676	569336	345490	738357	427083	493007	349914	430974	502281	362128	202175	379420	357883	398266	305214	480059	476985	542232	394632
PC 34:3e; [M+Hac-H]-@6.62	PC 34:3e; [M+Hac-H]-@6.62	800.578	800.583	6.62	17.7477	106259	85130	89411.5	79763.7	83116.4	78303.9	75972.4	170945	109649	96792.5	99002.3	123751	123815	74143.2	192494	97114.6	110808	136857	86133.3	177959	172699	106711	170801	151450	133545	186051	133834	127519	108082	142049	135002	70123.3	86669.8	98258.1	119117	72924.5	108060	130971	124962	79133.1	227446	173306	137019	79298.6
PC 34:4; [M+Hac-H]-@5.59	PC 34:4; [M+Hac-H]-@5.59	812.542	812.547	5.59	15.0089	59037.4	53387	48426.3	50496.6	57790	56344.7	51847	58477.9	57573.6	48145	49612.5	53911	88635.6	58922	86103	64485.4	29027.6	85612.3	86095.9	102885	164290	48149.5	121002	69679.5	40636.1	91499.9	81089.8	31915.3	87095.1	64971.4	119059	46914.7	51301.7	55785.8	28138.4	24236.2	62714.8	73767.6	55084	27361.5	110085	52125.3	79283	48186.6
PC 34:5; [M+Hac-H]-@5.15	PC 34:5; [M+Hac-H]-@5.15	810.526	810.531	5.15	25.0096	7719.9	5628.92	4424.88	5097.14	4868.73	4648.14	5825.61	2091.82	4147.53	2347.6	N/A	N/A	N/A	N/A	N/A	3460.01	3907.25	7342.19	2235.3	6131.29	9199.23	N/A	5705.67	8866.02	3525.54	8618.63	6819.66	8139.01	N/A	10914	N/A	3209.94	4797.79	1450.65	11147.9	N/A	2086.74	N/A	N/A	7905.21	9044.4	N/A	9285.35	6161.1
PC 35:1; [M+Hac-H]-@7.02	PC 35:1; [M+Hac-H]-@7.02	832.604	832.609	7.02	17.9079	52849.6	58565.3	43954	65117.3	59962.5	51451.7	61948.4	110679	80098.4	91929.1	86828	100151	103454	71806.6	130601	119380	96409.4	78175.6	82464.9	108373	118031	83774.4	89521.3	127081	59784	166120	96888.2	61759.4	116649	108427	149870	61478.6	82690.1	88905.9	112579	38667.5	62093	76039.5	118720	96027.9	145172	96553.2	102088	110925
PC 35:2; [M+Hac-H]-@6.58	PC 35:2; [M+Hac-H]-@6.58	830.589	830.594	6.58	17.3428	109965	96580.5	100071	113627	113301	86216.1	88196.4	187548	105075	175637	183236	205836	204982	127074	329389	163479	192074	207325	105126	170337	218038	95811.1	196838	223206	165145	208317	253154	183821	110950	129339	214914	107817	158454	151808	213278	78764.4	148088	126702	179584	115427	145848	220723	125280	184555
PC 35:3; [M+Hac-H]-@6.13	PC 35:3; [M+Hac-H]-@6.13	828.573	828.578	6.13	35.638	43533.3	39214.8	35631.9	34132.5	25397.6	25814.7	46812.5	48120.8	31328.8	32693.7	49493.3	58217.6	46149.9	32322.6	81920	44874.7	35489.4	44987.6	31469	59871.3	43368.4	30678.5	56869.5	67590.2	37975.5	72390.8	60108.2	35715	61624	42413.8	56905	25431.1	31240.9	41284.9	35198	18758.2	42638.5	55219.3	62758.7	32789.9	33753.4	45975.4	26660.7	43142.8
PC 35:4; [M+Hac-H]-@5.96	PC 35:4; [M+Hac-H]-@5.96	826.557	826.562	5.96	24.9643	20405.8	18520.3	37781.7	33733	19814.7	20864.9	24254.8	22308.6	45599.3	42326.3	40165.2	27322.4	48167.4	41343.3	46290.9	51178.7	44854.4	45040.9	24752	49829.2	49420.7	18403.6	46770.6	30877.9	27609.4	38156.5	27283.5	24177.2	37805.5	73457.6	40338.4	27208.3	28430.8	21248.3	20303.8	27339.3	18703.4	29668.5	88918.6	32143.3	49687.8	46224.5	28260.7	58059.4
PC 35:5; [M+Hac-H]-@5.49	PC 35:5; [M+Hac-H]-@5.49	824.542	824.547	5.49	55.9483	9947.45	733.544	3886.25	2502.27	127.179	N/A	9118.97	4171.27	2611.83	N/A	24060.5	N/A	5428.83	4288.17	3716.81	6262.4	5130.73	N/A	7301.56	8145.94	11928.1	3429.26	9086.04	22185.7	995.358	N/A	N/A	6678.53	N/A	N/A	11173.5	1812.46	5207.18	3191.7	N/A	N/A	N/A	17418.7	N/A	N/A	N/A	N/A	N/A	N/A
PC 36:1; [M+Hac-H]-@7.30	PC 36:1; [M+Hac-H]-@7.30	846.62	846.625	7.3	8.87731	574658	553368	548462	586454	523433	548624	538138	707376	913666	758674	853904	709840	1.07317e+06	659371	1.07598e+06	948064	607443	821550	812984	705585	1.16142e+06	832172	1.19325e+06	610806	680198	1.23078e+06	778122	543236	1.82047e+06	1.6719e+06	925879	563444	720855	660560	853222	500684	574859	685063	1.0388e+06	537563	1.91465e+06	995437	1.65978e+06	600058
PC 36:2; [M+Hac-H]-@6.86	PC 36:2; [M+Hac-H]-@6.86	844.604	844.609	6.86	12.7595	2.62993e+06	2.34932e+06	2.53283e+06	2.48335e+06	2.4478e+06	2.41838e+06	2.33052e+06	3.31731e+06	3.13711e+06	3.462e+06	3.87169e+06	3.51863e+06	4.04328e+06	3.20472e+06	4.47771e+06	4.07304e+06	3.3597e+06	4.35027e+06	2.71463e+06	3.47806e+06	3.8935e+06	2.57258e+06	4.62008e+06	2.85685e+06	3.88722e+06	4.11682e+06	4.51956e+06	3.03169e+06	4.24671e+06	3.81727e+06	3.54598e+06	3.08714e+06	3.32892e+06	3.5187e+06	3.5193e+06	2.5565e+06	3.32438e+06	3.14112e+06	4.11327e+06	2.31566e+06	3.82196e+06	4.88249e+06	4.79894e+06	2.75697e+06
PC 36:2e; [M+Hac-H]-@7.28	PC 36:2e; [M+Hac-H]-@7.28	830.625	830.63	7.28	26.2037	57178.5	40184.4	66022.6	39230.4	53341.1	36626	35190.7	76475.8	52621.7	39170.3	62337.5	51750.9	44735.2	62461.2	88417.1	63766.5	62382.9	93646.1	39295.4	67393.1	118426	35818.6	81592.4	46627.8	53614.8	66536.4	75673.5	47573.6	51621.3	51676.5	110248	50941.3	55621	52357.7	49879.8	57620.8	67226.9	45342.9	73909.3	53966.2	49847.9	88041.4	80028.8	59884.6
PC 36:3; [M+Hac-H]-@6.43	PC 36:3; [M+Hac-H]-@6.43	842.589	842.594	6.43	8.67746	1.39227e+06	1.47651e+06	1.50367e+06	1.46981e+06	1.3953e+06	1.38382e+06	1.42648e+06	2.64938e+06	2.82052e+06	2.99519e+06	2.63889e+06	2.52409e+06	3.16787e+06	2.73478e+06	4.91714e+06	3.68591e+06	2.30428e+06	3.40532e+06	2.81119e+06	3.35347e+06	3.61443e+06	1.96166e+06	4.28291e+06	3.03911e+06	2.25311e+06	4.50493e+06	3.04103e+06	1.88203e+06	3.94826e+06	3.44001e+06	3.92843e+06	2.52102e+06	2.79335e+06	3.09955e+06	3.23856e+06	1.57033e+06	2.05179e+06	2.42836e+06	2.24759e+06	1.51319e+06	4.17116e+06	3.02606e+06	3.20481e+06	2.36961e+06
PC 36:3e; [M+Hac-H]-@7.11	PC 36:3e; [M+Hac-H]-@7.11	828.609	828.614	7.11	25.6339	47374.3	23718.8	27992.1	38867.8	47265.6	39516.7	41758.4	126952	68099.7	69282.6	59137.5	58657.9	61261.5	29691	99977.4	38732.5	49584.4	38625	67249.7	89411.2	75440.7	26464.2	87177.6	39516.9	62279.6	118254	80051.3	32748.3	55378.2	78815	91446.5	62378.9	31396.6	40224.8	67261.8	57906.8	54056.4	69489.5	64148	56052.8	81420.5	75663.3	39638.6	86149.4
PC 36:4; [M+Hac-H]-@6.10	PC 36:4; [M+Hac-H]-@6.10	840.573	840.578	6.1	11.0132	1.65817e+06	1.32824e+06	1.65764e+06	1.61498e+06	1.30618e+06	1.29481e+06	1.31925e+06	2.38875e+06	2.42301e+06	1.95886e+06	1.55426e+06	2.12614e+06	2.20052e+06	1.84669e+06	2.64132e+06	2.05567e+06	1.96363e+06	2.33964e+06	2.83517e+06	2.86563e+06	3.30791e+06	1.20461e+06	2.12934e+06	2.9353e+06	1.06474e+06	2.477e+06	1.7237e+06	1.23355e+06	2.44271e+06	1.87015e+06	3.27574e+06	1.6276e+06	1.86101e+06	2.37206e+06	2.10611e+06	1.36206e+06	1.27583e+06	2.55192e+06	1.68727e+06	1.81294e+06	3.21388e+06	1.80062e+06	2.04877e+06	2.57931e+06
PC 36:4e; [M+Hac-H]-@6.68	PC 36:4e; [M+Hac-H]-@6.68	826.594	826.599	6.68	7.28202	170243	172575	153082	163013	171377	159463	159247	285668	175474	177902	112442	252752	157939	164509	340169	175179	218119	228682	247019	244860	264938	142989	295352	223840	117385	258427	185575	146905	160913	184215	313054	115915	166520	164071	210600	135943	161108	232493	147623	136833	306115	167760	188195	182568
PC 36:5; [M+Hac-H]-@5.69	PC 36:5; [M+Hac-H]-@5.69	838.557	838.562	5.69	13.0213	277009	236467	272310	241651	255654	235613	197995	208085	196413	206461	482876	159811	261123	213114	322803	340037	256943	197711	225861	299429	353453	127227	256920	584552	78036.3	320946	161808	114661	241651	220534	368897	171410	206220	200590	160649	82872.5	124773	218694	222882	215008	265370	168785	249853	192988
PC 36:5e; [M+Hac-H]-@6.58	PC 36:5e; [M+Hac-H]-@6.58	824.578	824.583	6.58	15.5985	108958	114914	117187	121668	107649	123231	100738	174381	98874.5	112780	71619.3	159203	127791	108868	266998	98883.1	129190	137745	222784	208713	184073	130018	166448	155788	85053.3	218831	100407	96688.4	104699	137782	242776	76805.1	95513.1	78488.5	171675	77087.5	91292.9	199697	82561.7	92743	241588	112872	119451	129344
PC 36:6; [M+Hac-H]-@5.49	PC 36:6; [M+Hac-H]-@5.49	836.542	836.547	5.49	11.9726	26469.7	33624.4	35792.3	19457.5	31903.9	29511.2	20993.8	35097.9	28692.8	30326.4	47178	22973.3	48633.3	22946	58589.9	52821.4	17687.5	44902.1	58932.7	30688.1	58979.8	85857.8	79764.6	60749.5	17175.4	83374	36942.6	20886.2	103431	46067.2	46717.5	46677.9	25452.2	36486.7	32378.4	9103.69	26659.3	35198.3	31024	18855.4	40730.1	19420.5	45840.3	25629.6
PC 36:6e; [M+Hac-H]-@6.17	PC 36:6e; [M+Hac-H]-@6.17	822.562	822.567	6.17	21.9654	10779.5	17822.2	11444.4	15371.2	11792	11601.4	10886.6	17801.3	22522	11086.6	24683	9735.7	21468	13138.4	25028.9	20368.4	21189.7	19888.8	24693.5	10318.5	10380.8	15070.1	24043.2	22360.9	13113	33969.2	13021.1	8410.52	17609.9	84417.1	15510.3	8403.45	14164.7	13654.1	18091	3452.05	19808.2	18860.6	99219.9	15658.2	22656.6	19144	17417.1	17816.8
PC 37:2; [M+Hac-H]-@7.18	PC 37:2; [M+Hac-H]-@7.18	858.62	858.625	7.18	26.8011	25428.5	22158.4	27023.7	22864.3	16951.2	26854.1	32617.1	39279.8	17320.4	35097	34979.5	44127.3	60094.5	28442	72043	29619.4	24454.9	54591.6	45452.9	27649.9	52298.3	27484.8	53508.2	36110.9	32161.2	37903.8	44523.4	28585.8	58755.2	43431.6	44886.2	25972.8	22360.7	25116.9	44895.8	25490.7	38755.4	30607.1	64768.4	22630	35712.7	62731.8	40251.2	35485.3
PC 37:3; [M+Hac-H]-@6.74	PC 37:3; [M+Hac-H]-@6.74	856.604	856.609	6.74	25.3567	31666.8	21518.9	29827.5	27759.3	33241.9	37258.1	23969	59881.2	32602.8	34830.1	50436.6	46026.9	52104.1	37588.5	71742.6	56325.3	46737.8	37608.9	53020.4	57928.5	54919.5	13589.5	49514.8	52377.4	20941.4	59519.9	57638.6	37146.7	48035.7	35598.4	73436.2	32641.6	43915.7	56777.1	57359.2	26948.7	27222.8	43351.2	38873.6	28724.9	43863.7	40938.3	18088.9	52205.1
PC 37:4; [M+Hac-H]-@6.54	PC 37:4; [M+Hac-H]-@6.54	854.589	854.594	6.54	15.9997	59336.7	49722.7	39879.7	46970.1	45171.6	42016	51995.4	67817.4	47233.6	68393.7	57931.2	78153.6	75666.7	35481	92673.1	58965.3	64247.3	66397.3	59538.6	72703.6	103482	35809.2	51684.6	105319	31896.3	54250	53638.4	36306.2	36777.6	42837.2	125865	25446.5	35735.5	47875	60522.1	22008.1	44439.1	75180.6	53303.3	53416.5	38323.7	44990.1	40715.3	75282.4
PC 37:5; [M+Hac-H]-@6.04	PC 37:5; [M+Hac-H]-@6.04	852.573	852.578	6.04	28.1525	27216.7	22888.5	26066	23759.8	26860	19911.9	17242.1	22267.9	18378.5	22485	35294.4	20898.7	23729.8	15177.2	43700.9	28584.1	20445.1	24077.1	20664.6	28680	37400.1	14434.4	25150.3	30642.6	14578.1	34124.9	13807.8	14661.3	20432.1	29311.7	34142.9	13232.5	20752.4	12062.8	33350	15588	12821.3	26554	44791.9	17184	25487.8	22567.7	16606.4	26024.4
PC 37:6; [M+Hac-H]-@5.84	PC 37:6; [M+Hac-H]-@5.84	850.557	850.562	5.84	23.3902	23424.8	23439.1	31081.3	19943.1	19673.6	21822.3	13648.1	39232.6	25979.4	27456	57281.7	33367.7	27202.7	26245.3	39400.2	41896.2	60680.9	41814.4	33459.9	37435.3	28150.7	36781.1	32073.3	52304.9	25921.1	53069.5	23921.3	26513	47611.3	47594.2	49780.4	23813.8	35070.8	33810.3	31843	18324.9	28169.5	26723.7	78917.3	21844.6	24442.4	30397	31547.4	37082.4
PC 38:2; [M+Hac-H]-@7.43	PC 38:2; [M+Hac-H]-@7.43	872.636	872.641	7.43	10.6845	224905	225714	213563	196867	217909	191221	152734	178199	191723	179510	373135	242750	401696	305851	503738	353197	287839	316569	212579	182297	245279	117304	328895	185867	196873	388232	211926	174523	503940	351902	237586	202713	220547	146971	301350	132854	194105	180889	218952	92919.7	358612	282891	392027	137765
PC 38:3; [M+Hac-H]-@7.07	PC 38:3; [M+Hac-H]-@7.07	870.62	870.625	7.07	14.9301	743646	740727	752945	786838	749563	791729	757754	922865	976402	1.00069e+06	896409	575473	1.02778e+06	789362	1.74963e+06	1.29e+06	688419	1.18579e+06	1.08071e+06	1.19786e+06	1.30701e+06	726923	1.63547e+06	900142	763369	1.74595e+06	878573	746835	1.71424e+06	1.40914e+06	1.60047e+06	760407	999021	1.01275e+06	1.14612e+06	651162	754135	780916	874046	468171	1.72892e+06	1.10766e+06	1.16876e+06	815184
PC 38:4; [M+Hac-H]-@6.78	PC 38:4; [M+Hac-H]-@6.78	868.604	868.609	6.78	18.7188	1.2098e+06	1.17448e+06	1.21131e+06	967119	1.20546e+06	1.17748e+06	1.11746e+06	1.46083e+06	1.78486e+06	963529	994935	1.46844e+06	906051	902666	1.19905e+06	1.36656e+06	1.07153e+06	991508	1.43187e+06	1.65402e+06	1.86424e+06	873175	1.10231e+06	1.4911e+06	820564	1.36735e+06	929218	852769	1.24715e+06	1.14159e+06	2.0731e+06	755038	994398	1.33635e+06	1.08878e+06	774878	980013	1.84153e+06	1.11299e+06	828497	1.67942e+06	1.06579e+06	1.06433e+06	1.22805e+06
PC 38:4e; [M+Hac-H]-@7.21	PC 38:4e; [M+Hac-H]-@7.21	854.625	854.63	7.21	7.95351	133440	149970	139871	133728	125208	129568	159921	238816	139015	174546	104699	270727	130655	186647	263898	134217	179876	161764	220826	227524	280634	67202.7	270813	147212	137649	197040	180538	85701.9	130028	139415	234119	118883	156380	162513	137962	143031	128197	196141	185017	135216	178803	171616	162420	185514
PC 38:5; [M+Hac-H]-@6.45	PC 38:5; [M+Hac-H]-@6.45	866.589	866.594	6.45	21.0761	601110	613184	579189	607335	604716	403855	462749	518582	983406	831540	859125	545246	533285	642555	1.34808e+06	1.17095e+06	751651	981328	951650	940624	908624	392916	985611	1.11323e+06	503886	1.24775e+06	501212	N/A	1.09395e+06	759522	1.27859e+06	460545	704907	811901	854270	231862	515824	1.11227e+06	539361	520176	1.12552e+06	396101	774888	640202
PC 38:5e; [M+Hac-H]-@6.90	PC 38:5e; [M+Hac-H]-@6.90	852.609	852.614	6.9	23.0163	102341	157318	154216	106140	119548	159127	177068	254541	199613	132445	85283.2	203781	144903	101448	257696	109287	199093	191236	217794	115171	179628	70391.1	159192	221784	125141	203045	170542	103640	129049	103773	147483	112974	107081	152423	143436	137022	153871	237384	89324.9	156436	90126.8	108748	158986	176732
PC 38:5e; [M+Hac-H]-@7.22	PC 38:5e; [M+Hac-H]-@7.22	852.609	852.614	7.22	67.746	56268.8	5472.55	4539.55	61503.9	54647.1	N/A	N/A	N/A	N/A	42112.1	30627.2	74360.2	N/A	37285	N/A	32254.4	N/A	N/A	N/A	91519.9	91869.9	40142.7	94116.3	N/A	N/A	N/A	N/A	58763.6	6729.96	7857.22	113915	N/A	39523.5	N/A	45635.3	N/A	N/A	N/A	35105.2	N/A	58003.9	50871.6	N/A	N/A
PC 38:6; [M+Hac-H]-@6.05	PC 38:6; [M+Hac-H]-@6.05	864.573	864.578	6.05	17.0672	1.02577e+06	1.05135e+06	1.1115e+06	931433	1.01207e+06	952052	900528	2.62755e+06	2.24347e+06	2.46627e+06	3.05821e+06	2.16448e+06	2.38746e+06	2.3396e+06	5.76234e+06	4.16874e+06	3.89887e+06	3.51578e+06	2.78586e+06	2.07934e+06	2.5682e+06	1.80488e+06	3.04242e+06	4.57445e+06	1.39047e+06	4.30424e+06	1.56614e+06	2.47323e+06	4.22344e+06	1.97005e+06	3.60966e+06	1.72923e+06	2.03529e+06	2.81858e+06	2.84491e+06	830298	1.39374e+06	2.12811e+06	1.45908e+06	1.68461e+06	1.74561e+06	1.68076e+06	2.73406e+06	1.78025e+06
PC 38:6e; [M+Hac-H]-@6.62	PC 38:6e; [M+Hac-H]-@6.62	850.594	850.599	6.62	15.4547	66303.6	58739.7	66884.7	66708.2	62325.4	50577.6	60758.5	108181	68905.6	73354.3	64483.9	78909.6	89741.3	69452.1	111838	77692.1	86528.2	98310.8	112390	78166.9	90406.2	61272.6	88338.3	115131	33752.5	106935	75699.9	54216.3	92630.5	59526.3	115610	59285.7	77976.1	69837.2	88158.9	36165.6	48851	88051.3	53002.7	62429.6	89981.5	65796.9	82711.3	66529.8
PC 38:7; [M+Hac-H]-@5.60	PC 38:7; [M+Hac-H]-@5.60	862.557	862.562	5.6	8.25341	49845.8	44801.1	41185.4	45760.4	51100.9	41860.7	40152.4	50037.6	43631.8	40075.6	91758.4	37339.5	81268.9	42222.5	80535.2	102403	30897.3	69851	60780.6	36233.2	64580	25713.6	59697.7	86034.3	N/A	101404	32485.8	28961.4	75565.1	30187.6	85966.6	29977.5	44569.1	43668.7	N/A	N/A	31540.3	44567.5	17172.7	31394.7	39953.2	25641.9	54061	31489.1
PC 38:7e; [M+Hac-H]-@6.47	PC 38:7e; [M+Hac-H]-@6.47	848.578	848.583	6.47	18.6973	16346.1	11721.9	20480.5	17258.3	17136.6	15109.4	14533.7	29014.1	20393.2	23340.9	19908.3	29559.9	43280.1	19434.8	53772.4	25173.3	19090.6	32028.8	34388.4	33158.9	39736.8	18291	29292.1	41353	16026	57215.2	17233.8	20360.5	33154.9	41153	42822.2	25577.9	14576.2	20397.1	31840.1	18059.7	12484.5	27567.7	30867.1	15223.9	34742.6	27343.9	16886.8	26198.4
PC 39:4; [M+Hac-H]-@7.20	PC 39:4; [M+Hac-H]-@7.20	882.62	882.625	7.2	31.8409	15585.6	8594.41	10318.9	11909.5	9022.71	9885.85	10790.8	11474.1	13613.6	14813	13934.1	8715.76	14621.8	5027.82	19739.1	23584.9	18558.9	15890.2	11649.7	16448.1	22626.6	14513	16522.3	18209.4	11248.7	23468.8	2977.85	10773	16389	21422.6	16000.2	6474.4	8704.83	10076.8	19679.2	7650.73	10417	10370.8	15053	10662.7	19876.6	10107.5	11687.4	13420.6
PC 39:6; [M+Hac-H]-@6.44	PC 39:6; [M+Hac-H]-@6.44	878.589	878.594	6.44	13.2095	6474.55	12331.5	14892.2	9764.42	11612.6	10392.9	18804.5	28344.6	9952.6	19301.8	35168.8	15865.8	34466.1	13025.4	25863	36896.3	18411.8	31205.5	19587.3	10145.6	44597.7	12238.3	11984.1	48958.8	8015.75	39478	17721.2	8808.73	23624.1	19311.9	33637.3	12046.4	15323.9	19048.2	16676	6849.26	9189.52	13870.5	22018.8	14751.5	14572.4	16671.6	12455.9	25024.1
PC 40:1; [M+Hac-H]-@8.38	PC 40:1; [M+Hac-H]-@8.38	902.683	902.688	8.38	29.2651	7511.08	N/A	4994.48	N/A	5388.6	N/A	2260.78	7110.09	3893.93	N/A	6633.94	8640.56	9533.52	6231.9	8308.75	10520.1	9133.91	20097.8	4865.8	10478.9	14334.1	6242.25	6817.67	12529.7	12140.3	11334.1	10437.3	2671.37	11459.8	17693.8	5200.61	4887.73	11379.1	10956.1	N/A	N/A	4327.78	11009.6	N/A	10097.9	6261.63	3959.75	16435.9	10559.7
PC 40:3; [M+Hac-H]-@7.63	PC 40:3; [M+Hac-H]-@7.63	898.651	898.656	7.63	27.5736	23216	30155.8	15063.1	31582.8	33027.5	17934.2	25543.3	26983.3	20521.8	19074.4	41885.8	22235.9	34901.5	19092.2	49447.2	25737.5	37889.1	24428.8	23642.1	24178.3	21773.8	10773.3	18266.3	25976.4	27715.3	30082.2	19147.4	29153.7	26062.7	16613.1	13575.3	16073.3	25985.1	14010.8	26638.6	21940.1	19126.3	14584.7	20969.8	22510.5	26498.2	34668.3	38976.7	26311.6
PC 40:4; [M+Hac-H]-@7.31	PC 40:4; [M+Hac-H]-@7.31	896.636	896.641	7.31	19.0861	73238.4	97465.2	102011	101907	88866	89279.9	76877.6	131901	143191	109776	69528.2	110944	140951	102266	194166	140519	90801.1	123083	158553	130692	181828	100970	174022	66102.4	82135.5	155476	74405.5	102586	151130	157696	182202	54809.3	104161	85019.7	130469	82719.7	111041	248255	107567	58425.5	267158	120410	161280	100638
PC 40:5; [M+Hac-H]-@7.10	PC 40:5; [M+Hac-H]-@7.10	894.62	894.625	7.1	12.5852	143654	138258	140731	130308	144244	146843	125511	183391	299045	246192	217591	105380	222322	177998	301235	326288	139536	206530	322500	213125	346207	184261	285049	262761	148953	387578	121144	162447	314771	318156	368449	98407.8	206413	187401	270202	115632	134722	382361	82438.3	148077	374841	191083	255789	152178
PC 40:6; [M+Hac-H]-@6.75	PC 40:6; [M+Hac-H]-@6.75	892.604	892.609	6.75	12.0932	233872	177702	221255	209983	217742	191707	167110	412247	362893	343098	407900	299930	460721	275414	558609	607042	289151	512240	450412	284899	544870	283420	371652	676791	178584	628537	239157	250240	679101	438174	654414	229240	351062	327716	400220	138187	169982	394925	185694	214990	350524	239729	495792	208011
PC 40:7; [M+Hac-H]-@6.29	PC 40:7; [M+Hac-H]-@6.29	890.589	890.594	6.29	14.696	48742.9	55427.9	51386.1	54531.7	44187.4	34834.7	55514.3	72715.3	82383.9	68888.3	118292	69168.5	113358	70130.6	104531	136383	60603.2	100512	87227.6	48488.1	78910.4	64687.1	78243	117070	45859.3	138619	53156.2	49677.2	87799.5	45153.4	107776	47036.7	57871.7	79593.6	63247.5	25018.5	59514.8	56394.3	54471.6	47223.7	67739.5	48337	64040.9	55945.6
PC 40:7e; [M+Hac-H]-@6.88	PC 40:7e; [M+Hac-H]-@6.88	876.609	876.614	6.88	27.2018	19600.5	24133.6	26124.9	29597.4	30646.9	19423	15099.2	37710.7	29778.1	30929.7	35941.1	28287.8	43922.5	21354.6	39587.6	31210.4	35293.3	34277.7	43482.1	23898.8	29478.1	11356.3	23767.6	40968.8	12614.2	42814.9	33617	31429.5	27030.2	32879.1	58906.5	19818.9	20073	18528.8	24370.7	17250.6	20745	22025.7	16019.4	20126.9	15980.4	30209.2	45412.8	16153.9
PC 40:8; [M+Hac-H]-@5.83	PC 40:8; [M+Hac-H]-@5.83	888.573	888.578	5.83	48.5019	27601.6	47662.3	45871	30915.6	17043.3	41038.5	19458.2	25869.6	29802.4	14356.7	36380.9	23612.6	50740.2	47444.9	46746.8	44154.5	31299.8	51571.6	N/A	50138.5	39356.8	15975.8	57680.6	21017.9	N/A	31831.6	63167.7	N/A	31917	54676.3	N/A	15355	16017.7	10655.6	12533.8	N/A	18201.1	40522.6	N/A	10124.5	N/A	15203.5	37456.1	N/A
PC 42:1; [M+Hac-H]-@8.84	PC 42:1; [M+Hac-H]-@8.84	930.714	930.719	8.84	29.939	7010.08	11104.2	3795.7	5047.88	7217.32	12641.4	10458.7	5004.62	7182.9	6966.26	7762.84	13697.7	8601.32	3047.52	20847.1	9561.89	29246.2	15752.5	10650.4	6680.7	9480.59	15988.1	6479.4	11671.8	3824.36	21527.6	5591.53	9520.17	12148.1	18355.7	11402.5	1851.17	N/A	3674.14	6918.13	3658.02	7798.64	9080.11	19039	16657.7	19482.9	21765.6	24103.1	16426.5
PC 42:10; [M+Hac-H]-@5.75	PC 42:10; [M+Hac-H]-@5.75	912.573	912.578	5.75	37.6653	17584.5	13852.8	13731.6	15123.6	18798.8	22196.1	9283.44	10812.8	15603.4	27048.8	30776.5	26845.7	15093.8	13925.3	11213.3	32251.3	4752.52	36194.2	24334.4	19155.6	32580.6	17567	41637.3	22855.6	19983.4	29598.7	26718.3	24916.2	32850.6	20680.3	32132.1	19605	29426.4	24599.5	20500.7	10459.5	9582.26	18706.4	24134.3	7605.87	15197.7	15716.9	14939.7	3602.72
PC 42:7; [M+Hac-H]-@6.86	PC 42:7; [M+Hac-H]-@6.86	918.62	918.625	6.86	36.9987	1757.98	1952.01	3647.85	2294.17	5502.84	2235.84	2603.16	5249.99	5432.37	4922.37	13415.2	5454.69	7727.69	5076.3	9542.61	11146	7653.9	6260.77	6585.12	5346.98	7423.64	6297.61	8443.03	14808.9	2329.36	15720.4	5851.71	9473.52	3486.59	5680.95	6161.15	6457.81	5771.25	4369.62	8235.89	4726.15	4841.67	5218.13	13805.1	3958.42	3000.22	164.191	4510.64	4182.82
PC 42:8; [M+Hac-H]-@6.41	PC 42:8; [M+Hac-H]-@6.41	916.604	916.609	6.41	43.6259	3231.43	3029.56	730.707	6469.54	N/A	4193.52	3682.8	2626.82	3441.16	4938.94	4092.11	2759.66	7773.95	5590.77	6078.17	7963.97	5586.09	9784.62	4474.51	3000.09	4637.32	4896.05	4044.65	1852.21	4459.48	11020	3072.04	3840.22	12389	18766.6	6578.21	2208.7	6704.84	3128.24	6053.03	2109.96	2321.73	6476.42	11063.8	5489.76	3342.1	N/A	1613.59	8356.13
PE 24:4e; [M-H]-@13.02	PE 24:4e; [M-H]-@13.02	556.338	556.343	13.02	49.3221	3955.76	3453.7	2762.9	3003.35	3015.15	4363.11	3856.99	2807.42	3942.91	3024.11	3334.53	3100.13	2345.76	4026.89	4701.12	3891.76	5796.62	4624.09	2693.55	2160.5	7332.6	1814.77	647.248	2381.78	2579.35	2112.26	N/A	2284.84	7155.5	6898.27	3338.57	2058.57	5320.72	5188.1	3325.28	2171.82	2143.44	4322.56	7823.26	6231.94	3409.36	5313.95	2596.86	4548.42
PE 30:0; [M-H]-@6.14	PE 30:0; [M-H]-@6.14	662.474	662.479	6.14	35.785	5618.92	4622.11	6483.43	2888.38	6145.02	6018.46	3818.92	11805.9	11524.9	12058.4	11888.9	8751.69	5926.88	12247.6	29315.9	9431.55	11318.4	26439.9	25025.8	24990.9	28596.9	22982.3	34465.6	6901.15	24667.2	12981.7	20229.8	6300.39	41490.8	34280.9	9986.42	8976.53	9475.11	8886.29	16462.6	5023.29	32981.5	29454.8	33780	9904.57	20799.9	12670.4	29980.9	10583.6
PE 30:1; [M-H]-@5.63	PE 30:1; [M-H]-@5.63	660.458	660.463	5.63	24.0655	443.082	94.371	347.474	1116.5	931.502	N/A	780.855	265.551	1578.59	1932.15	1203.45	706.473	1692.87	3744.03	3458.7	1308.26	N/A	1375.05	4860.43	2363.12	9707.71	1076.18	1391	1053.44	1475.35	818.655	944.112	405.459	10806.7	3043.52	1357.99	1208.27	3926.04	524.014	1040.34	N/A	2363.17	913.659	8597.67	464.401	4707.04	567.416	3018.48	1552.01
PE 32:0; [M-H]-@6.78	PE 32:0; [M-H]-@6.78	690.505	690.51	6.78	22.2673	6230.43	5263.51	6920.98	4117.72	8558.23	7707.26	4920.05	26173.9	22448.8	29839	40952.5	20671	6716.81	26622.9	25962.3	35334.8	30077.6	30018.9	34895.1	19516.4	38735.5	20548.9	18405.5	17706.9	23134.7	16632.7	12746.3	19848.1	27743.5	39300	24372.6	20940.4	33075.9	18882.2	33082.6	10492.3	23606.3	20687.7	23334.7	27231.1	27645.4	32057	28704.9	20717.3
PE 32:1; [M-H]-@6.30	PE 32:1; [M-H]-@6.30	688.489	688.494	6.3	13.1978	11120.9	10931.6	11894.1	12232.5	12869.5	6177.46	7447.09	42230.3	124689	107437	60223.4	31237.2	112409	84063.6	113217	66817.2	30782.8	124045	178042	82397.1	134368	162068	159522	49452.9	93980.9	107545	63084.1	56667.8	638078	276597	54708.1	69072.1	83016.1	70016.9	105430	42064.5	54947.8	52445.8	45321.5	42388.9	531793	137462	259572	63901.8
PE 32:1e; [M-H]-@7.10	PE 32:1e; [M-H]-@7.10	674.51	674.515	7.1	23.2899	44513.7	32716.3	27687.3	43568.1	34700.4	34682.5	42079.5	16160.5	33918.3	18255.8	29230.3	17940	31571.3	23902.2	49330.2	32343	27972.5	41764.8	43807.5	42220.5	28481.6	49643.3	36805.1	28614.2	21110.6	74600.8	18954.9	35457.5	30206.1	15475.3	26330.9	11727.4	25660.7	27126.9	25633.8	9685.05	19762.9	26815.7	17416.5	9602.64	43945.8	28987.5	18116.3	22660
PE 32:2; [M-H]-@5.80	PE 32:2; [M-H]-@5.80	686.474	686.479	5.8	23.2878	3209.59	3602.41	2890.14	3776.99	2019.19	4061.48	1015.02	9119.08	14419.7	14559.8	13684.9	9322.44	14703	13792.9	23082.5	14170.3	4458.94	24872.7	12341.4	14325.9	35751.7	14487.1	41364.7	8038.47	14048.4	8876.77	19488.7	7332.1	56317.1	22082.2	6396.8	11164.5	17755.4	20991.6	6842.44	4275.19	21939.1	7172.22	15388.9	8225.86	17878.9	16247.8	28314	8142.28
PE 32:2e; [M-H]-@6.65	PE 32:2e; [M-H]-@6.65	672.494	672.499	6.65	23.5843	7118.06	10538.6	6447.41	13050.1	10986	9609.35	8430.02	8832.29	8431.7	5387.71	7343.4	11089.9	11214.8	7471.39	13914.2	8509.83	7794.87	14242.2	12453.9	6118.07	8177.11	6249.16	22998.6	15979.8	11830.9	16762.7	8412.78	6692.04	9315.77	18361.7	9100.98	8622.33	10177.6	7120.75	12142	8534.22	11484.8	7455.18	11247.8	3960.77	19154.1	11905.7	8576.79	6112.69
PE 32:3e; [M-H]-@6.11	PE 32:3e; [M-H]-@6.11	670.479	670.484	6.11	21.9492	7543.59	7995.57	5803.6	4573.88	6355.58	6756.12	6198.07	6485.46	3965.81	5450.14	3338.53	5668.8	4882.23	3446.8	8860.56	4294.24	11162.1	6048.09	5248.53	4617.06	15540.8	3999.53	8356.8	1193.15	6257.53	15617.3	5328.54	3114.44	7354.44	9993.74	4598.86	4176.01	4286.42	10844.7	5794.67	4374.36	7182.53	3862.41	7123.78	3710.89	5534.84	25193.3	13181.5	5432.52
PE 33:0; [M-H]-@7.08	PE 33:0; [M-H]-@7.08	704.52	704.525	7.08	51.8296	1250.34	4455	1994.49	2588.26	2490.14	4206.41	4845.68	3818.02	1323.47	3513.41	5030.51	4591.96	5143.17	1736.64	3271.33	2845.76	2981.52	1385.01	7388.41	5458.21	12321	N/A	6065.48	3835.7	5458.48	N/A	1819.83	2024.74	1735.7	2145.25	4316.91	2357	1965.55	3423.82	N/A	2848.86	3097.12	2606.46	4123.49	N/A	6260.72	4140.87	N/A	4260.1
PE 33:1; [M-H]-@6.60	PE 33:1; [M-H]-@6.60	702.505	702.51	6.6	16.1927	3193.74	3162.57	2095.48	1681.91	3181.94	2400.16	2581.63	11915.9	17606.3	24691.8	15791.9	6148.78	25484.7	12279.9	32134.1	13500.9	13681.5	17455	26771.6	16119.2	14455.3	34921.6	26418.9	22127	17126.4	20107	11743.1	13065.5	37809.4	41655.8	17299.5	8965.38	13795.3	18166.2	25504.8	6873.55	14224.4	15683.2	20181.7	15470.3	62006.6	25937.1	20103.3	13936.7
PE 33:2; [M-H]-@6.14	PE 33:2; [M-H]-@6.14	700.489	700.494	6.14	33.4733	10671.6	7706.92	6939.85	11220	4133.17	5766.91	7925.23	48401.1	29180.8	41647.4	41771.6	33029.4	25833.3	34916.4	78155	33225.5	47113	88662	24932.6	47549.4	34581.1	41246.8	74888.1	23391.5	62288.1	40759	52437.4	55545.9	90649	32168.9	24295.5	30448	34388.4	39958.8	35943.2	14166.9	63312.7	22847.8	44724.9	26062.6	35263.5	58517.4	41729.6	37779.1
PE 34:1; [M-H]-@5.55	PE 34:1; [M-H]-@5.55	716.52	716.525	5.55	30.5893	5647.81	2464.27	N/A	4297.69	3324.61	7021.88	2836.59	16584.7	20133.5	18980.3	9496.06	21907.2	21110.4	21325.1	17643.8	21517.7	16992	21764.1	20234.1	23287.2	26147.4	16092.7	27819.1	15732.2	12600.7	31422.2	35919.8	N/A	30485.9	23330.6	17542.1	9986.29	12270.1	33078.3	31360.6	5640.38	8348.67	15713.6	44847.9	14364.1	36752.9	42498.6	26736.7	45467.2
PE 34:1; [M-H]-@6.90	PE 34:1; [M-H]-@6.90	716.52	716.525	6.9	19.0894	141941	115986	142767	119235	129886	132919	118924	708196	1.39822e+06	1.60187e+06	1.36494e+06	543358	1.11529e+06	878873	1.43254e+06	1.00209e+06	1.26019e+06	990438	994395	827744	1.19583e+06	1.0887e+06	1.33515e+06	585302	1.12524e+06	746091	1.22516e+06	821774	1.74352e+06	1.48001e+06	728308	787370	956496	1.13529e+06	1.20856e+06	542520	784387	824437	743029	804677	1.90128e+06	1.39687e+06	1.47748e+06	919398
PE 34:1e; [M-H]-@7.27	PE 34:1e; [M-H]-@7.27	702.541	702.546	7.27	23.0905	20330.9	10281.4	14820.5	11036.8	9324.23	15970.4	14362.7	18196.3	16827.2	12542.3	9892.03	23741	19490.4	26225.5	35037.4	27642.4	N/A	33427	17548.5	17540.6	27026.3	38720.6	44160.2	8638.37	16628.6	24973.4	24637.2	14029.3	N/A	26820.6	34808.9	16656	23163.4	22219.1	14138.8	11468.4	13432.3	N/A	N/A	N/A	48212.9	32299.6	43066.4	20594.4
PE 34:2; [M-H]-@5.15	PE 34:2; [M-H]-@5.15	714.505	714.51	5.15	21.4586	3610.35	3030.5	4809.02	8301.01	4265.14	4983.76	4932.22	19984.2	18500.7	17528.2	8939.04	15000.6	20298.8	31614.4	26813.9	25294.8	41435.5	24624.8	26014.5	35028	22827.2	19890	25503.3	19262.2	15209.9	43156.8	48465.6	37001.7	39185.8	53253.1	26916	19248.4	N/A	35602.6	N/A	8847.46	31824.1	16475.4	41829.4	14812.9	58752.8	40977.4	61885.2	24088.2
PE 34:2e; [M-H]-@7.17	PE 34:2e; [M-H]-@7.17	700.526	700.531	7.17	17.6802	134878	106703	92548.6	109754	88424.2	111358	134900	121141	181767	114854	117826	123404	168281	194329	364128	215237	147154	230486	190908	159988	176138	226133	256325	138674	101639	342584	173079	138996	191705	237562	268026	99985.5	144298	147851	144852	79184.2	94590.9	123621	100290	87581.5	310929	215635	250476	95709.6
PE 34:3; [M-H]-@6.03	PE 34:3; [M-H]-@6.03	712.489	712.494	6.03	21.0911	46776.8	49573.6	48206.3	46410.7	50197.9	43544.1	45374.1	285057	556493	537521	452824	342093	360322	380964	576428	467278	530367	901880	401023	489470	684035	346953	950973	161767	651574	499240	751913	358317	1.59149e+06	353166	205129	327392	627307	415304	354886	148869	443912	253757	231005	260097	594757	715063	649770	198262
PE 34:3e; [M-H]-@6.75	PE 34:3e; [M-H]-@6.75	698.51	698.515	6.75	13.4204	272861	259597	218335	212186	267599	288528	243402	449869	295990	171041	280134	476869	354114	397182	578392	377597	230508	362590	295626	502601	509835	362726	524297	214264	500752	756979	489366	239213	606010	441192	488615	451344	516143	319971	410168	297278	422484	368986	294025	176578	611226	611637	647690	219935
PE 34:4; [M-H]-@5.77	PE 34:4; [M-H]-@5.77	710.474	710.479	5.77	28.0608	2281.51	2278.43	1647.43	3273.26	1336.51	4066.35	1430.39	7496.24	5356.81	4302.09	7742.6	8411.24	10694.4	15509	13449.1	8350.38	5579.31	18032.6	7687.93	14332.7	25996.2	8264.14	27217.6	9047.94	7853.07	8711.74	8465.63	4883.23	27137.2	10673.8	11082.3	6180.3	16233.4	8579.54	5427.14	4516.09	14432.9	8426.37	15360.4	8191.42	13231.4	14476.3	13085.9	12401.4
PE 34:4e; [M-H]-@6.41	PE 34:4e; [M-H]-@6.41	696.494	696.499	6.41	42.7678	15665.1	15502.6	13437	9498.11	11768.8	12785.6	8056.78	3873.43	8052.62	1257.02	3385.48	9445.95	9304.9	6668.24	12712.1	13625.4	6915.23	14313.9	7078.72	22434.6	17723.5	2013.83	20937.9	5999.56	5227.81	36401.4	17186.1	3693.59	9735.07	7631.9	6153.21	6806.26	9354.98	10017.3	4395.59	8846.57	14183.7	15682.7	15128.1	3570.68	12081.1	22333.9	13635.4	13002.4
PE 34:5e; [M-H]-@6.10	PE 34:5e; [M-H]-@6.10	694.479	694.484	6.1	17.9896	5677.3	13110.1	13292.8	9969.35	12680.2	9826.97	16223.9	6703.3	2871.01	9299.06	5398.67	24389.6	7688.81	9881.58	11611.9	8614.35	17152.7	9072.48	14412.5	16213.1	16760.4	2783.48	17106.5	4070.06	4371.2	35961.6	10724.7	5585.84	11115.9	28863.2	20950.9	7474.95	11959.8	8943.95	6236.84	4931.83	9617.77	11717.3	8154.74	6698.69	11917.9	25365.6	22580.1	5834.23
PE 35:0; [M-H]-@7.61	PE 35:0; [M-H]-@7.61	732.552	732.557	7.61	50.8656	4689.88	3741.49	5299.35	5602.1	6215.26	3605.96	2632.2	7586.28	6794.12	5123.61	7848.67	14313.5	11688.6	8411.61	8570.29	9496.31	7685.54	6593.48	6443.63	4762.4	7246.04	4880.01	5959.88	5684.46	3254.51	4963.72	4393.95	N/A	5448.76	8260.92	6708.23	4702.82	9938.24	2477.1	10400.6	6489.64	3167.16	6218.22	19398.2	11825.8	9154.81	9687.62	7614.75	7879.35
PE 35:1; [M-H]-@7.18	PE 35:1; [M-H]-@7.18	730.536	730.541	7.18	24.3664	11908.2	9140.1	10235	9508.54	5558.33	10814.9	9633.46	42153.8	63642.2	54222.6	33511.9	21278.9	62913.2	27624.9	75254.1	44705.8	49425.9	41988.6	33396.8	54431.4	45341.9	44079.7	69403.8	19472.2	20634.1	25677.1	36273.1	25398	77329.5	58483	41966	19747.6	33384.7	45075	57771.1	9748.72	27352.3	33052.3	24719.1	36234.3	60563.4	53837.8	41640.9	41559.5
PE 35:2; [M-H]-@6.74	PE 35:2; [M-H]-@6.74	728.52	728.525	6.74	7.10609	30134.1	20542.1	24113.9	12531.6	21005.5	19008.9	14986.7	89258.3	85466.3	137583	111473	65687.4	120787	92132.1	131571	85490.3	114862	128566	54121.5	63894.4	109752	71696.8	109277	77721.1	136671	73100.5	108962	109901	126961	118456	53530	63662.7	103169	80832.1	113617	45466.6	97571.9	58677.2	79383	87580.1	56648	136387	86307.1	96924.5
PE 35:3; [M-H]-@6.29	PE 35:3; [M-H]-@6.29	726.505	726.51	6.29	19.4602	5001.64	8315.93	4575.88	5234.72	7633.64	4096.43	4372.57	8123.66	10623.3	16328	11770.4	11744.2	18705.5	11113.4	18993	10847.8	10447.1	21192.2	8215.57	11227.3	17435.7	13255.7	19308.3	8995.93	21743.3	15306.4	16540.3	13437.8	31111.1	22504.3	12078.6	5064.31	16194.1	8868.92	11973.3	10266.5	14877.2	9116.09	33558.7	12883.9	11570.5	19552	17386.6	12087.4
PE 35:4; [M-H]-@6.13	PE 35:4; [M-H]-@6.13	724.489	724.494	6.13	32.3302	9419.67	9121.55	8485.24	8482.68	17564.2	4044.22	6155.28	29460.3	28601.9	35887.8	35410.2	41339.7	24824.3	23999.5	66593.5	27803.5	47206.5	57671.7	20362.2	41859.5	83561.5	31691.4	55348.8	21986.8	29837.7	33364.9	28251.7	37206.7	55815.9	27181	36754.7	28829.7	28394.7	30680.4	26551.1	13035.2	30875.7	27355.9	30748.9	17499.2	31106.5	44284.5	17727.6	24139.9
PE 36:0; [M-H]-@7.88	PE 36:0; [M-H]-@7.88	746.567	746.572	7.88	17.0034	26159.7	21935.8	18840.5	18870.1	16598.9	19223.2	23398.4	38339.6	27373.2	36260.9	43332.9	41375.5	34488.2	19702.3	26794.8	26584.9	31500	25017.9	29893.3	23938.9	38117.8	28148.2	24656.4	21846.4	29875.5	23968.2	34389.2	36647	28374.8	42657.1	36983.3	31558.2	43927.4	35068.8	22928.7	27198.9	27737.3	42880.3	25931.4	38487.5	32834.2	32184	42066.5	29151.5
PE 36:1; [M-H]-@7.48	PE 36:1; [M-H]-@7.48	744.552	744.557	7.48	19.8428	365327	276545	289832	246535	277019	192165	213834	617591	762982	694462	1.22791e+06	1.03669e+06	1.50755e+06	1.34929e+06	1.77008e+06	1.12771e+06	1.78192e+06	654617	549933	595355	793782	675759	1.01448e+06	377060	388712	505491	699467	489420	1.16979e+06	1.01836e+06	491670	456977	690637	695946	1.27383e+06	271966	382721	545288	529383	428403	906264	732680	1.06347e+06	399720
PE 36:1e; [M-H]-@7.81	PE 36:1e; [M-H]-@7.81	730.573	730.578	7.81	29.1991	16985.5	12509.8	11383.9	24543.7	14314.3	13876.9	22335.6	26034.8	23891.9	16569.9	28033.9	25937.2	30952.1	47990.3	36589.1	39254.8	10972.7	38216.7	22741.1	55825.8	33428.5	30900.1	43072.1	26208.1	26849.7	37624.2	29203	30107.7	29077.8	51871	34171.6	28441	41133.5	16005.8	27875.5	19438.2	21977	22477.7	20202.5	22502.1	48232.4	29193.4	48294.3	26463.5
PE 36:2; [M-H]-@5.78	PE 36:2; [M-H]-@5.78	742.536	742.541	5.78	14.9316	8824.93	7186.71	7829.91	9426.61	8556.33	5351.73	5262.11	19614.8	30179.2	28843.1	20905.2	23587	29890.7	38406.6	33732.7	27425.8	37584.9	39480.3	23510.3	45876.4	55343	27607.5	N/A	27075.8	21445.7	34194.9	58345.5	28051.6	31174.2	54984.2	N/A	23164.5	40932.5	45171.8	43903.3	16454	41266	26142.3	70217.5	21458.5	77788.7	76986.9	71367.9	21897.1
PE 36:2; [M-H]-@7.06	PE 36:2; [M-H]-@7.06	742.536	742.541	7.06	11.8667	651795	702453	645145	669792	607744	662383	694801	1.89099e+06	1.81266e+06	2.36116e+06	1.95906e+06	1.44354e+06	2.24766e+06	2.09541e+06	3.26511e+06	2.13508e+06	1.84258e+06	3.26752e+06	1.75274e+06	2.10297e+06	2.51103e+06	1.87383e+06	3.43929e+06	1.36813e+06	2.43637e+06	2.18832e+06	2.55207e+06	2.3723e+06	3.8577e+06	2.58588e+06	1.36699e+06	2.0067e+06	2.34767e+06	2.11786e+06	2.53312e+06	1.32761e+06	1.94484e+06	1.57148e+06	1.61559e+06	1.33355e+06	3.22529e+06	2.70242e+06	3.75664e+06	1.48918e+06
PE 36:2e; [M-H]-@7.74	PE 36:2e; [M-H]-@7.74	728.557	728.562	7.74	14.7056	138301	110430	121459	115504	113397	172308	118728	275034	208095	122735	148218	238743	228116	191090	319919	249208	140102	303984	182562	241226	247289	238053	294502	135969	154461	368324	187849	168231	205143	268978	232935	139321	238788	162527	225233	135422	203344	187873	176495	156680	299402	258112	269875	144619
PE 36:3; [M-H]-@5.26	PE 36:3; [M-H]-@5.26	740.52	740.525	5.26	14.6638	6187.22	5279.71	7382.66	7961.12	9936.88	10006.1	N/A	15248	27362.9	24731.9	19882.9	18189.4	20593	41094.5	33170.1	34643	54198.5	31800.8	17195.4	44613.1	27185.1	28940.8	47006.6	17944.4	23026.5	52721.2	44648.2	51388.1	32878.9	71400	32183.6	27142.5	43399.4	31081.8	39899.6	18339.3	25776.8	20525.2	53930.3	19672.9	103639	67394	76997.3	27652
PE 36:3; [M-H]-@6.60	PE 36:3; [M-H]-@6.60	740.52	740.525	6.6	12.1997	478502	439678	394474	496776	413987	404972	402101	1.33222e+06	1.64883e+06	1.91061e+06	1.6038e+06	1.34871e+06	1.79078e+06	1.71254e+06	2.63733e+06	1.68112e+06	1.35301e+06	2.11614e+06	1.25973e+06	1.53293e+06	1.88878e+06	1.60877e+06	2.37819e+06	1.16426e+06	2.22686e+06	1.4985e+06	2.33946e+06	1.43522e+06	2.72282e+06	1.9835e+06	1.07183e+06	1.55568e+06	1.86331e+06	1.25982e+06	1.81591e+06	841194	1.60452e+06	1.28353e+06	1.06306e+06	1.03402e+06	2.18995e+06	1.75268e+06	2.53093e+06	1.03845e+06
PE 36:3e; [M-H]-@7.38	PE 36:3e; [M-H]-@7.38	726.541	726.546	7.38	6.57132	462246	399594	384863	349650	402116	342555	330080	685274	445722	362298	455795	630246	720305	643301	1.02289e+06	729582	542711	582400	448744	857993	877403	616734	922539	348105	634614	1.0093e+06	719340	354564	876718	511936	596627	573027	724102	451816	680185	385286	612202	450818	434587	267430	685843	772293	884820	316277
PE 36:4; [M-H]-@4.84	PE 36:4; [M-H]-@4.84	738.505	738.51	4.84	100.646	13272.8	10940.2	6345.9	N/A	7283.24	N/A	8207.88	20156.4	22425.6	16356.7	10946.2	N/A	17898	18383.5	29824.7	19373.5	100168	28833.8	13466.1	56519.5	45892.8	18749.2	33688.5	33500.4	8114.06	N/A	12357.5	49524.2	39744.1	148070	32931.5	17727.4	20677.3	39630.3	N/A	13642.8	36208.9	44307.2	66915.4	26502.6	N/A	134714	100943	64181.6
PE 36:4; [M-H]-@6.27	PE 36:4; [M-H]-@6.27	738.505	738.51	6.27	11.124	377430	414749	417368	411398	376816	347340	363865	1.20108e+06	1.32198e+06	1.33484e+06	770084	1.00667e+06	1.24053e+06	1.17094e+06	2.49541e+06	1.03675e+06	1.2591e+06	1.44697e+06	1.35634e+06	1.69177e+06	1.90683e+06	1.16423e+06	1.6545e+06	1.05221e+06	887040	1.01628e+06	961695	971870	1.82755e+06	1.10346e+06	1.22929e+06	932787	1.03531e+06	1.0717e+06	1.6008e+06	521389	783972	1.16898e+06	963049	774885	1.96039e+06	1.19124e+06	1.14122e+06	870360
[truncated: 111 more rows]
[truncated: 35 more columns]

## Sheet: Positive_normalized
	mean.RSD%	20190913_S00041674	20190913_S00041675	20190913_S00041676	20190913_S00041677	20190913_S00041678	20190913_S00041679	20190913_S00041680	20190913_S00041681	20190913_S00041682	20190913_S00041683	20190913_S00041684	20190913_S00041685	20190913_S00041686	20190913_S00041687	20190913_S00041688	20190913_S00041689	20190913_S00041690	20190913_S00041691	20190913_S00041692	20190913_S00041693	20190913_S00041694	20190913_S00041695	20190913_S00041696	20190913_S00041697	20190913_S00041698	20190913_S00041699	20190913_S00041700	20190913_S00041701	20190913_S00041702	20190913_S00041703	20190913_S00041704	20190913_S00041705	20190913_S00041706	20190913_S00041707	20190913_S00041708	20190913_S00041709	20190913_S00041710	20190913_S00041711	20190913_S00041712	20190913_S00041713	20190913_S00041714	20190913_S00041715	20190913_S00041716	20190913_S00041717	20190913_S00041718	20190913_S00041719	20190913_S00041720	20190913_S00041721
[truncated: 603 more rows]
[truncated: 31 more columns]

[truncated: 2 more sheets: Negative_normalized, Combined]
